# Supplementary material for: Enrichment and functional characterization of copper-binding peptides from food hydrolysates
Source: RSC Adv. 2025 Aug 28;15(37):30697–710. doi: 10.1039/d5ra05166e (PMC12394934; doi:10.1039/d5ra05166e)
Supplement: RA-015-D5RA05166E-s002 [file RA-015-D5RA05166E-s002.xlsx]

## Sheet: Info
	Tabs
	Pap_7_Motif	7 mer peptides identified from the papain digestion scheme
	Tryp_7_Motif	7 mer peptides identified from the tryp/pep digestion scheme
	Common_7	7 mer peptides identified in both the papain and tryp/pep digestion schemes
	Pap_8_Motif	8 mer peptides identified from the papain digestion scheme
	Tryp_8_Motif	8 mer peptides identified from the tryp/pep digestion scheme
	Common_8	8 mer peptides identified in both the papain and tryp/pep digestion schemes
	Pap_9_Motif	9 mer peptides identified from the papain digestion scheme
	Tryp_9_Motif	9 mer peptides identified from the tryp/pep digestion scheme
	Common_9	9 mer peptides identified in both the papain and tryp/pep digestion schemes
	Normal_Hamming_Distance Cutoff
	Same for both papain and trypsin
	7 mer	3/motif_length
	8 mer	4/motif_length
	9 mer	4/motif_length
	Number of occurences cutoff
	5
	Protein column is the protein id from which the sequence/peptide originated from

## Sheet: Pap_7_Motif
Motif	Peptide Sequence	Protein ID
HDLAEHD	ADARSFHDLAEHDIR	Q75GX9
HDLAEHD	ADARSFHDLAEHDIRVA	Q75GX9
HDLAEHD	ANRHGRLYEADARSFHDLAEHDIRVA	Q75GX9
HDLAEHD	ARSFHDLAEHDIR	Q75GX9
HDLAEHD	ARSFHDLAEHDIRVA	Q75GX9
HDLAEHD	DARSFHDLAEHDIRVA	Q75GX9
HDLAEHD	EADARSFHDLAEHDIRVA	Q75GX9
HDLAEHD	FHDLAEHDIRVA	Q75GX9
HDLAEHD	GRLYEADARSFHDLAEHDIRVA	Q75GX9
HDLAEHD	HDLAEHDIR	Q75GX9
HDLAEHD	HDLAEHDIRVA	Q75GX9
HDLAEHD	HGRLYEADARSFHDLAEHDIRVA	Q75GX9
HDLAEHD	LYEADARSFHDLAEHDIRVA	Q75GX9
HDLAEHD	NRHGRLYEADARSFHDLAEHDIRVA	Q75GX9
HDLAEHD	RLYEADARSFHDLAEHDIRVA	Q75GX9
HDLAEHD	RSFHDLAEHDIRVA	Q75GX9
HDLAEHD	SFHDLAEHDIR	Q75GX9
HDLAEHD	SFHDLAEHDIRVA	Q75GX9
SEGGHGP	ASEEQVRELRRHASEGGHGPH	Q75GX9
SEGGHGP	ASEEQVRELRRHASEGGHGPHW	Q75GX9
SEGGHGP	ASEEQVRELRRHASEGGHGPHWPLPPFG	Q75GX9
SEGGHGP	ASEGGHGPHWPLPPFG	Q75GX9
SEGGHGP	ELRRHASEGGHGP	Q75GX9
SEGGHGP	ELRRHASEGGHGPH	Q75GX9
SEGGHGP	ELRRHASEGGHGPHW	Q75GX9
SEGGHGP	ELRRHASEGGHGPHWP	Q75GX9
SEGGHGP	ELRRHASEGGHGPHWPLPPF	Q75GX9
SEGGHGP	ELRRHASEGGHGPHWPLPPFG	Q75GX9
SEGGHGP	ELRRHASEGGHGPHWPLPPFGE	Q75GX9
SEGGHGP	HASEGGHGPH	Q75GX9
SEGGHGP	HASEGGHGPHW	Q75GX9
SEGGHGP	HASEGGHGPHWPLPPFG	Q75GX9
SEGGHGP	HASEGGHGPHWPLPPFGESSR	Q75GX9
SEGGHGP	HASEGGHGPHWPLPPFGESSRGPF	Q75GX9
SEGGHGP	LRRHASEGGHGPHWPLPPFG	Q75GX9
SEGGHGP	RHASEGGHGPHW	Q75GX9
SEGGHGP	RHASEGGHGPHWPLPPFG	Q75GX9
SEGGHGP	SEGGHGPHWPLPPFG	Q75GX9
HWPLPPF	ASEEQVRELRRHASEGGHGPHWPLPPFG	Q75GX9
HWPLPPF	ASEGGHGPHWPLPPFG	Q75GX9
HWPLPPF	EGGHGPHWPLPPFG	Q75GX9
HWPLPPF	ELRRHASEGGHGPHWPLPPF	Q75GX9
HWPLPPF	ELRRHASEGGHGPHWPLPPFG	Q75GX9
HWPLPPF	ELRRHASEGGHGPHWPLPPFGE	Q75GX9
HWPLPPF	GGHGPHWPLPPFG	Q75GX9
HWPLPPF	GHGPHWPLPPFG	Q75GX9
HWPLPPF	GPHWPLPPFG	Q75GX9
HWPLPPF	HASEGGHGPHWPLPPFG	Q75GX9
HWPLPPF	HASEGGHGPHWPLPPFGESSR	Q75GX9
HWPLPPF	HASEGGHGPHWPLPPFGESSRGPF	Q75GX9
HWPLPPF	HGPHWPLPPFG	Q75GX9
HWPLPPF	LRRHASEGGHGPHWPLPPFG	Q75GX9
HWPLPPF	RHASEGGHGPHWPLPPFG	Q75GX9
HWPLPPF	SEGGHGPHWPLPPFG	Q75GX9
GGHGPHW	ASEEQVRELRRHASEGGHGPHW	Q75GX9
GGHGPHW	ASEEQVRELRRHASEGGHGPHWPLPPFG	Q75GX9
GGHGPHW	ASEGGHGPHWPLPPFG	Q75GX9
GGHGPHW	EGGHGPHWPLPPFG	Q75GX9
GGHGPHW	ELRRHASEGGHGPHW	Q75GX9
GGHGPHW	ELRRHASEGGHGPHWP	Q75GX9
GGHGPHW	ELRRHASEGGHGPHWPLPPF	Q75GX9
GGHGPHW	ELRRHASEGGHGPHWPLPPFG	Q75GX9
GGHGPHW	ELRRHASEGGHGPHWPLPPFGE	Q75GX9
GGHGPHW	GGHGPHWPLPPFG	Q75GX9
GGHGPHW	HASEGGHGPHW	Q75GX9
GGHGPHW	HASEGGHGPHWPLPPFG	Q75GX9
GGHGPHW	HASEGGHGPHWPLPPFGESSR	Q75GX9
GGHGPHW	HASEGGHGPHWPLPPFGESSRGPF	Q75GX9
GGHGPHW	LRRHASEGGHGPHWPLPPFG	Q75GX9
GGHGPHW	RHASEGGHGPHW	Q75GX9
GGHGPHW	RHASEGGHGPHWPLPPFG	Q75GX9
GGHGPHW	SEGGHGPHWPLPPFG	Q75GX9
FHDLAEH	ADARSFHDLAEHDIR	Q75GX9
FHDLAEH	ADARSFHDLAEHDIRVA	Q75GX9
FHDLAEH	ANRHGRLYEADARSFHDLAEHDIRVA	Q75GX9
FHDLAEH	ARSFHDLAEHDIR	Q75GX9
FHDLAEH	ARSFHDLAEHDIRVA	Q75GX9
FHDLAEH	DARSFHDLAEHDIRVA	Q75GX9
FHDLAEH	EADARSFHDLAEHDIRVA	Q75GX9
FHDLAEH	FHDLAEHDIRVA	Q75GX9
FHDLAEH	GRLYEADARSFHDLAEHDIRVA	Q75GX9
FHDLAEH	HGRLYEADARSFHDLAEHDIRVA	Q75GX9
FHDLAEH	LYEADARSFHDLAEHDIRVA	Q75GX9
FHDLAEH	NRHGRLYEADARSFHDLAEHDIRVA	Q75GX9
FHDLAEH	RLYEADARSFHDLAEHDIRVA	Q75GX9
FHDLAEH	RSFHDLAEHDIRVA	Q75GX9
FHDLAEH	SFHDLAEHDIR	Q75GX9
FHDLAEH	SFHDLAEHDIRVA	Q75GX9
DLAEHDI	ADARSFHDLAEHDIR	Q75GX9
DLAEHDI	ADARSFHDLAEHDIRVA	Q75GX9
DLAEHDI	ANRHGRLYEADARSFHDLAEHDIRVA	Q75GX9
DLAEHDI	ARSFHDLAEHDIR	Q75GX9
DLAEHDI	ARSFHDLAEHDIRVA	Q75GX9
DLAEHDI	DARSFHDLAEHDIRVA	Q75GX9
DLAEHDI	EADARSFHDLAEHDIRVA	Q75GX9
DLAEHDI	FHDLAEHDIRVA	Q75GX9
DLAEHDI	GRLYEADARSFHDLAEHDIRVA	Q75GX9
DLAEHDI	HDLAEHDIR	Q75GX9
DLAEHDI	HDLAEHDIRVA	Q75GX9
DLAEHDI	HGRLYEADARSFHDLAEHDIRVA	Q75GX9
DLAEHDI	LYEADARSFHDLAEHDIRVA	Q75GX9
DLAEHDI	NRHGRLYEADARSFHDLAEHDIRVA	Q75GX9
DLAEHDI	RLYEADARSFHDLAEHDIRVA	Q75GX9
DLAEHDI	RSFHDLAEHDIRVA	Q75GX9
DLAEHDI	SFHDLAEHDIR	Q75GX9
DLAEHDI	SFHDLAEHDIRVA	Q75GX9
RHASEGG	ASEEQVRELRRHASEGGHGPH	Q75GX9
RHASEGG	ASEEQVRELRRHASEGGHGPHW	Q75GX9
RHASEGG	ASEEQVRELRRHASEGGHGPHWPLPPFG	Q75GX9
RHASEGG	ELRRHASEGGHGP	Q75GX9
RHASEGG	ELRRHASEGGHGPH	Q75GX9
RHASEGG	ELRRHASEGGHGPHW	Q75GX9
RHASEGG	ELRRHASEGGHGPHWP	Q75GX9
RHASEGG	ELRRHASEGGHGPHWPLPPF	Q75GX9
RHASEGG	ELRRHASEGGHGPHWPLPPFG	Q75GX9
RHASEGG	ELRRHASEGGHGPHWPLPPFGE	Q75GX9
RHASEGG	LRRHASEGGHGPHWPLPPFG	Q75GX9
RHASEGG	RHASEGGHGPHW	Q75GX9
RHASEGG	RHASEGGHGPHWPLPPFG	Q75GX9
ADQLDHA	ADQLDHAKARLAS	Q42980
ADQLDHA	HPPGADQLDHAKAR	Q42980
ADQLDHA	KHPPGADQLDHAK	Q42980
ADQLDHA	KHPPGADQLDHAKAR	Q42980
ADQLDHA	KHPPGADQLDHAKARLA	Q42980
ADQLDHA	KHPPGADQLDHAKARLAS	Q42980
PSGHPIV	FVVPSGHPIVVTSSR	Q75GX9
PSGHPIV	GTVFVVPSGHPIVV	Q75GX9
PSGHPIV	GTVFVVPSGHPIVVT	Q75GX9
PSGHPIV	GTVFVVPSGHPIVVTS	Q75GX9
PSGHPIV	LSRGTVFVVPSGHPIVV	Q75GX9
PSGHPIV	LSRGTVFVVPSGHPIVVT	Q75GX9
PSGHPIV	LSRGTVFVVPSGHPIVVTS	Q75GX9
PSGHPIV	RGTVFVVPSGHPIVVT	Q75GX9
PSGHPIV	SRGTVFVVPSGHPIVVT	Q75GX9
PSGHPIV	TVFVVPSGHPIVV	Q75GX9
PSGHPIV	TVFVVPSGHPIVVT	Q75GX9
PSGHPIV	VFVVPSGHPIVVT	Q75GX9
PSGHPIV	VPSGHPIVVT	Q75GX9
PSGHPIV	VVPSGHPIVVT	Q75GX9
PSGHPIV	VVPSGHPIVVTSSR	Q75GX9
GPHWPLP	ASEEQVRELRRHASEGGHGPHWPLPPFG	Q75GX9
GPHWPLP	ASEGGHGPHWPLPPFG	Q75GX9
GPHWPLP	EGGHGPHWPLPPFG	Q75GX9
GPHWPLP	ELRRHASEGGHGPHWPLPPF	Q75GX9
GPHWPLP	ELRRHASEGGHGPHWPLPPFG	Q75GX9
GPHWPLP	ELRRHASEGGHGPHWPLPPFGE	Q75GX9
GPHWPLP	GGHGPHWPLPPFG	Q75GX9
GPHWPLP	GHGPHWPLPPFG	Q75GX9
GPHWPLP	GPHWPLPPFG	Q75GX9
GPHWPLP	HASEGGHGPHWPLPPFG	Q75GX9
GPHWPLP	HASEGGHGPHWPLPPFGESSR	Q75GX9
GPHWPLP	HASEGGHGPHWPLPPFGESSRGPF	Q75GX9
GPHWPLP	HGPHWPLPPFG	Q75GX9
GPHWPLP	LRRHASEGGHGPHWPLPPFG	Q75GX9
GPHWPLP	RHASEGGHGPHWPLPPFG	Q75GX9
GPHWPLP	SEGGHGPHWPLPPFG	Q75GX9
HASEGGH	ASEEQVRELRRHASEGGHGPH	Q75GX9
HASEGGH	ASEEQVRELRRHASEGGHGPHW	Q75GX9
HASEGGH	ASEEQVRELRRHASEGGHGPHWPLPPFG	Q75GX9
HASEGGH	ELRRHASEGGHGP	Q75GX9
HASEGGH	ELRRHASEGGHGPH	Q75GX9
HASEGGH	ELRRHASEGGHGPHW	Q75GX9
HASEGGH	ELRRHASEGGHGPHWP	Q75GX9
HASEGGH	ELRRHASEGGHGPHWPLPPF	Q75GX9
HASEGGH	ELRRHASEGGHGPHWPLPPFG	Q75GX9
HASEGGH	ELRRHASEGGHGPHWPLPPFGE	Q75GX9
HASEGGH	HASEGGHGPH	Q75GX9
HASEGGH	HASEGGHGPHW	Q75GX9
HASEGGH	HASEGGHGPHWPLPPFG	Q75GX9
HASEGGH	HASEGGHGPHWPLPPFGESSR	Q75GX9
HASEGGH	HASEGGHGPHWPLPPFGESSRGPF	Q75GX9
HASEGGH	LRRHASEGGHGPHWPLPPFG	Q75GX9
HASEGGH	RHASEGGHGPHW	Q75GX9
HASEGGH	RHASEGGHGPHWPLPPFG	Q75GX9
SFHDLAE	ADARSFHDLAEHDIR	Q75GX9
SFHDLAE	ADARSFHDLAEHDIRVA	Q75GX9
SFHDLAE	ANRHGRLYEADARSFHDLAEHDIRVA	Q75GX9
SFHDLAE	ARSFHDLAEHDIR	Q75GX9
SFHDLAE	ARSFHDLAEHDIRVA	Q75GX9
SFHDLAE	DARSFHDLAEHDIRVA	Q75GX9
SFHDLAE	EADARSFHDLAEHDIRVA	Q75GX9
SFHDLAE	GRLYEADARSFHDLAEHDIRVA	Q75GX9
SFHDLAE	HGRLYEADARSFHDLAEHDIRVA	Q75GX9
SFHDLAE	LYEADARSFHDLAEHDIRVA	Q75GX9
SFHDLAE	NRHGRLYEADARSFHDLAEHDIRVA	Q75GX9
SFHDLAE	RLYEADARSFHDLAEHDIRVA	Q75GX9
SFHDLAE	RSFHDLAEHDIRVA	Q75GX9
SFHDLAE	SFHDLAEHDIR	Q75GX9
SFHDLAE	SFHDLAEHDIRVA	Q75GX9
EGGHGPH	ASEEQVRELRRHASEGGHGPH	Q75GX9
EGGHGPH	ASEEQVRELRRHASEGGHGPHW	Q75GX9
EGGHGPH	ASEEQVRELRRHASEGGHGPHWPLPPFG	Q75GX9
EGGHGPH	ASEGGHGPHWPLPPFG	Q75GX9
EGGHGPH	EGGHGPHWPLPPFG	Q75GX9
EGGHGPH	ELRRHASEGGHGPH	Q75GX9
EGGHGPH	ELRRHASEGGHGPHW	Q75GX9
EGGHGPH	ELRRHASEGGHGPHWP	Q75GX9
EGGHGPH	ELRRHASEGGHGPHWPLPPF	Q75GX9
EGGHGPH	ELRRHASEGGHGPHWPLPPFG	Q75GX9
EGGHGPH	ELRRHASEGGHGPHWPLPPFGE	Q75GX9
EGGHGPH	HASEGGHGPH	Q75GX9
EGGHGPH	HASEGGHGPHW	Q75GX9
EGGHGPH	HASEGGHGPHWPLPPFG	Q75GX9
EGGHGPH	HASEGGHGPHWPLPPFGESSR	Q75GX9
EGGHGPH	HASEGGHGPHWPLPPFGESSRGPF	Q75GX9
EGGHGPH	LRRHASEGGHGPHWPLPPFG	Q75GX9
EGGHGPH	RHASEGGHGPHW	Q75GX9
EGGHGPH	RHASEGGHGPHWPLPPFG	Q75GX9
EGGHGPH	SEGGHGPHWPLPPFG	Q75GX9
HGPHWPL	ASEEQVRELRRHASEGGHGPHWPLPPFG	Q75GX9
HGPHWPL	ASEGGHGPHWPLPPFG	Q75GX9
HGPHWPL	EGGHGPHWPLPPFG	Q75GX9
HGPHWPL	ELRRHASEGGHGPHWPLPPF	Q75GX9
HGPHWPL	ELRRHASEGGHGPHWPLPPFG	Q75GX9
HGPHWPL	ELRRHASEGGHGPHWPLPPFGE	Q75GX9
HGPHWPL	GGHGPHWPLPPFG	Q75GX9
HGPHWPL	GHGPHWPLPPFG	Q75GX9
HGPHWPL	HASEGGHGPHWPLPPFG	Q75GX9
HGPHWPL	HASEGGHGPHWPLPPFGESSR	Q75GX9
HGPHWPL	HASEGGHGPHWPLPPFGESSRGPF	Q75GX9
HGPHWPL	HGPHWPLPPFG	Q75GX9
HGPHWPL	LRRHASEGGHGPHWPLPPFG	Q75GX9
HGPHWPL	RHASEGGHGPHWPLPPFG	Q75GX9
HGPHWPL	SEGGHGPHWPLPPFG	Q75GX9
ASEGGHG	ASEEQVRELRRHASEGGHGPH	Q75GX9
ASEGGHG	ASEEQVRELRRHASEGGHGPHW	Q75GX9
ASEGGHG	ASEEQVRELRRHASEGGHGPHWPLPPFG	Q75GX9
ASEGGHG	ASEGGHGPHWPLPPFG	Q75GX9
ASEGGHG	ELRRHASEGGHGP	Q75GX9
ASEGGHG	ELRRHASEGGHGPH	Q75GX9
ASEGGHG	ELRRHASEGGHGPHW	Q75GX9
ASEGGHG	ELRRHASEGGHGPHWP	Q75GX9
ASEGGHG	ELRRHASEGGHGPHWPLPPF	Q75GX9
ASEGGHG	ELRRHASEGGHGPHWPLPPFG	Q75GX9
ASEGGHG	ELRRHASEGGHGPHWPLPPFGE	Q75GX9
ASEGGHG	HASEGGHGPH	Q75GX9
ASEGGHG	HASEGGHGPHW	Q75GX9
ASEGGHG	HASEGGHGPHWPLPPFG	Q75GX9
ASEGGHG	HASEGGHGPHWPLPPFGESSR	Q75GX9
ASEGGHG	HASEGGHGPHWPLPPFGESSRGPF	Q75GX9
ASEGGHG	LRRHASEGGHGPHWPLPPFG	Q75GX9
ASEGGHG	RHASEGGHGPHW	Q75GX9
ASEGGHG	RHASEGGHGPHWPLPPFG	Q75GX9
VPSGHPI	FVVPSGHPIVVTSSR	Q75GX9
VPSGHPI	GTVFVVPSGHPIVV	Q75GX9
VPSGHPI	GTVFVVPSGHPIVVT	Q75GX9
VPSGHPI	GTVFVVPSGHPIVVTS	Q75GX9
VPSGHPI	LSRGTVFVVPSGHPIVV	Q75GX9
VPSGHPI	LSRGTVFVVPSGHPIVVT	Q75GX9
VPSGHPI	LSRGTVFVVPSGHPIVVTS	Q75GX9
VPSGHPI	RGTVFVVPSGHPIVVT	Q75GX9
VPSGHPI	SRGTVFVVPSGHPIVVT	Q75GX9
VPSGHPI	TVFVVPSGHPIVV	Q75GX9
VPSGHPI	TVFVVPSGHPIVVT	Q75GX9
VPSGHPI	VFVVPSGHPIVVT	Q75GX9
VPSGHPI	VPSGHPIVVT	Q75GX9
VPSGHPI	VVPSGHPIVVT	Q75GX9
VPSGHPI	VVPSGHPIVVTSSR	Q75GX9
SGHPIVV	FVVPSGHPIVVTSSR	Q75GX9
SGHPIVV	GTVFVVPSGHPIVV	Q75GX9
SGHPIVV	GTVFVVPSGHPIVVT	Q75GX9
SGHPIVV	GTVFVVPSGHPIVVTS	Q75GX9
SGHPIVV	LSRGTVFVVPSGHPIVV	Q75GX9
SGHPIVV	LSRGTVFVVPSGHPIVVT	Q75GX9
SGHPIVV	LSRGTVFVVPSGHPIVVTS	Q75GX9
SGHPIVV	RGTVFVVPSGHPIVVT	Q75GX9
SGHPIVV	SRGTVFVVPSGHPIVVT	Q75GX9
SGHPIVV	TVFVVPSGHPIVV	Q75GX9
SGHPIVV	TVFVVPSGHPIVVT	Q75GX9
SGHPIVV	VFVVPSGHPIVVT	Q75GX9
SGHPIVV	VPSGHPIVVT	Q75GX9
SGHPIVV	VVPSGHPIVVT	Q75GX9
SGHPIVV	VVPSGHPIVVTSSR	Q75GX9
VVPSGHP	FVVPSGHPIVVTSSR	Q75GX9
VVPSGHP	GTVFVVPSGHPIVV	Q75GX9
VVPSGHP	GTVFVVPSGHPIVVT	Q75GX9
VVPSGHP	GTVFVVPSGHPIVVTS	Q75GX9
VVPSGHP	LSRGTVFVVPSGHPIVV	Q75GX9
VVPSGHP	LSRGTVFVVPSGHPIVVT	Q75GX9
VVPSGHP	LSRGTVFVVPSGHPIVVTS	Q75GX9
VVPSGHP	RGTVFVVPSGHPIVVT	Q75GX9
VVPSGHP	SRGTVFVVPSGHPIVVT	Q75GX9
VVPSGHP	TVFVVPSGHPIVV	Q75GX9
VVPSGHP	TVFVVPSGHPIVVT	Q75GX9
VVPSGHP	VFVVPSGHPIVVT	Q75GX9
VVPSGHP	VVPSGHPIVVT	Q75GX9
VVPSGHP	VVPSGHPIVVTSSR	Q75GX9
FVVPSGH	FVVPSGHPIVVTSSR	Q75GX9
FVVPSGH	GTVFVVPSGHPIVV	Q75GX9
FVVPSGH	GTVFVVPSGHPIVVT	Q75GX9
FVVPSGH	GTVFVVPSGHPIVVTS	Q75GX9
FVVPSGH	LSRGTVFVVPSGHPIVV	Q75GX9
FVVPSGH	LSRGTVFVVPSGHPIVVT	Q75GX9
FVVPSGH	LSRGTVFVVPSGHPIVVTS	Q75GX9
FVVPSGH	RGTVFVVPSGHPIVVT	Q75GX9
FVVPSGH	SRGTVFVVPSGHPIVVT	Q75GX9
FVVPSGH	TVFVVPSGHPIVV	Q75GX9
FVVPSGH	TVFVVPSGHPIVVT	Q75GX9
FVVPSGH	VFVVPSGHPIVVT	Q75GX9
PHWPLPP	ASEEQVRELRRHASEGGHGPHWPLPPFG	Q75GX9
PHWPLPP	ASEGGHGPHWPLPPFG	Q75GX9
PHWPLPP	EGGHGPHWPLPPFG	Q75GX9
PHWPLPP	ELRRHASEGGHGPHWPLPPF	Q75GX9
PHWPLPP	ELRRHASEGGHGPHWPLPPFG	Q75GX9
PHWPLPP	ELRRHASEGGHGPHWPLPPFGE	Q75GX9
PHWPLPP	GGHGPHWPLPPFG	Q75GX9
PHWPLPP	GHGPHWPLPPFG	Q75GX9
PHWPLPP	GPHWPLPPFG	Q75GX9
PHWPLPP	HASEGGHGPHWPLPPFG	Q75GX9
PHWPLPP	HASEGGHGPHWPLPPFGESSR	Q75GX9
PHWPLPP	HASEGGHGPHWPLPPFGESSRGPF	Q75GX9
PHWPLPP	HGPHWPLPPFG	Q75GX9
PHWPLPP	LRRHASEGGHGPHWPLPPFG	Q75GX9
PHWPLPP	RHASEGGHGPHWPLPPFG	Q75GX9
PHWPLPP	SEGGHGPHWPLPPFG	Q75GX9
GHGPHWP	ASEEQVRELRRHASEGGHGPHWPLPPFG	Q75GX9
GHGPHWP	ASEGGHGPHWPLPPFG	Q75GX9
GHGPHWP	EGGHGPHWPLPPFG	Q75GX9
GHGPHWP	ELRRHASEGGHGPHWP	Q75GX9
GHGPHWP	ELRRHASEGGHGPHWPLPPF	Q75GX9
GHGPHWP	ELRRHASEGGHGPHWPLPPFG	Q75GX9
GHGPHWP	ELRRHASEGGHGPHWPLPPFGE	Q75GX9
GHGPHWP	GGHGPHWPLPPFG	Q75GX9
GHGPHWP	GHGPHWPLPPFG	Q75GX9
GHGPHWP	HASEGGHGPHWPLPPFG	Q75GX9
GHGPHWP	HASEGGHGPHWPLPPFGESSR	Q75GX9
GHGPHWP	HASEGGHGPHWPLPPFGESSRGPF	Q75GX9
GHGPHWP	LRRHASEGGHGPHWPLPPFG	Q75GX9
GHGPHWP	RHASEGGHGPHWPLPPFG	Q75GX9
GHGPHWP	SEGGHGPHWPLPPFG	Q75GX9

## Sheet: Tryp_7_Motif
Motif	Peptide Sequence	Protein ID
HDLAEHD	ARSFHDLAEHD	Q75GX9
HDLAEHD	ARSFHDLAEHDIR	Q75GX9
HDLAEHD	ARSFHDLAEHDIRV	Q75GX9
HDLAEHD	HDLAEHDIRV	Q75GX9
HDLAEHD	RSFHDLAEHDIR	Q75GX9
HDLAEHD	RSFHDLAEHDIRV	Q75GX9
HDLAEHD	SFHDLAEHD	Q75GX9
HDLAEHD	SFHDLAEHDIR	Q75GX9
HDLAEHD	SFHDLAEHDIRV	Q75GX9
SEGGHGP	HASEGGHGP	Q75GX9
SEGGHGP	HASEGGHGPH	Q75GX9
SEGGHGP	HASEGGHGPHW	Q75GX9
SEGGHGP	HASEGGHGPHWP	Q75GX9
SEGGHGP	HASEGGHGPHWPL	Q75GX9
SEGGHGP	HASEGGHGPHWPLP	Q75GX9
SEGGHGP	HASEGGHGPHWPLPPF	Q75GX9
SEGGHGP	HASEGGHGPHWPLPPFG	Q75GX9
SEGGHGP	HASEGGHGPHWPLPPFGE	Q75GX9
SEGGHGP	HASEGGHGPHWPLPPFGES	Q75GX9
SEGGHGP	HASEGGHGPHWPLPPFGESS	Q75GX9
SEGGHGP	HASEGGHGPHWPLPPFGESSR	Q75GX9
SEGGHGP	HASEGGHGPHWPLPPFGESSRGPF	Q75GX9
SEGGHGP	HASEGGHGPHWPLPPFGESSRGPFN	Q75GX9
SEGGHGP	HASEGGHGPHWPLPPFGESSRGPFNIL	Q75GX9
SEGGHGP	HASEGGHGPHWPLPPFGESSRGPFNILEQRPR	Q75GX9
SEGGHGP	RHASEGGHGPH	Q75GX9
SEGGHGP	RHASEGGHGPHW	Q75GX9
SEGGHGP	RHASEGGHGPHWP	Q75GX9
SEGGHGP	RHASEGGHGPHWPLPPF	Q75GX9
SEGGHGP	RHASEGGHGPHWPLPPFGE	Q75GX9
SEGGHGP	RHASEGGHGPHWPLPPFGES	Q75GX9
SEGGHGP	RHASEGGHGPHWPLPPFGESSR	Q75GX9
SEGGHGP	RHASEGGHGPHWPLPPFGESSRGPF	Q75GX9
SEGGHGP	SEGGHGPHWPLPPFGESSRGPF	Q75GX9
HWPLPPF	HASEGGHGPHWPLPPF	Q75GX9
HWPLPPF	HASEGGHGPHWPLPPFG	Q75GX9
HWPLPPF	HASEGGHGPHWPLPPFGE	Q75GX9
HWPLPPF	HASEGGHGPHWPLPPFGES	Q75GX9
HWPLPPF	HASEGGHGPHWPLPPFGESS	Q75GX9
HWPLPPF	HASEGGHGPHWPLPPFGESSR	Q75GX9
HWPLPPF	HASEGGHGPHWPLPPFGESSRGPF	Q75GX9
HWPLPPF	HASEGGHGPHWPLPPFGESSRGPFN	Q75GX9
HWPLPPF	HASEGGHGPHWPLPPFGESSRGPFNIL	Q75GX9
HWPLPPF	HASEGGHGPHWPLPPFGESSRGPFNILEQRPR	Q75GX9
HWPLPPF	RHASEGGHGPHWPLPPF	Q75GX9
HWPLPPF	RHASEGGHGPHWPLPPFGE	Q75GX9
HWPLPPF	RHASEGGHGPHWPLPPFGES	Q75GX9
HWPLPPF	RHASEGGHGPHWPLPPFGESSR	Q75GX9
HWPLPPF	RHASEGGHGPHWPLPPFGESSRGPF	Q75GX9
HWPLPPF	SEGGHGPHWPLPPFGESSRGPF	Q75GX9
GGHGPHW	HASEGGHGPHW	Q75GX9
GGHGPHW	HASEGGHGPHWP	Q75GX9
GGHGPHW	HASEGGHGPHWPL	Q75GX9
GGHGPHW	HASEGGHGPHWPLP	Q75GX9
GGHGPHW	HASEGGHGPHWPLPPF	Q75GX9
GGHGPHW	HASEGGHGPHWPLPPFG	Q75GX9
GGHGPHW	HASEGGHGPHWPLPPFGE	Q75GX9
GGHGPHW	HASEGGHGPHWPLPPFGES	Q75GX9
GGHGPHW	HASEGGHGPHWPLPPFGESS	Q75GX9
GGHGPHW	HASEGGHGPHWPLPPFGESSR	Q75GX9
GGHGPHW	HASEGGHGPHWPLPPFGESSRGPF	Q75GX9
GGHGPHW	HASEGGHGPHWPLPPFGESSRGPFN	Q75GX9
GGHGPHW	HASEGGHGPHWPLPPFGESSRGPFNIL	Q75GX9
GGHGPHW	HASEGGHGPHWPLPPFGESSRGPFNILEQRPR	Q75GX9
GGHGPHW	RHASEGGHGPHW	Q75GX9
GGHGPHW	RHASEGGHGPHWP	Q75GX9
GGHGPHW	RHASEGGHGPHWPLPPF	Q75GX9
GGHGPHW	RHASEGGHGPHWPLPPFGE	Q75GX9
GGHGPHW	RHASEGGHGPHWPLPPFGES	Q75GX9
GGHGPHW	RHASEGGHGPHWPLPPFGESSR	Q75GX9
GGHGPHW	RHASEGGHGPHWPLPPFGESSRGPF	Q75GX9
GGHGPHW	SEGGHGPHWPLPPFGESSRGPF	Q75GX9
FHDLAEH	ARSFHDLAEHD	Q75GX9
FHDLAEH	ARSFHDLAEHDIR	Q75GX9
FHDLAEH	ARSFHDLAEHDIRV	Q75GX9
FHDLAEH	RSFHDLAEHDIR	Q75GX9
FHDLAEH	RSFHDLAEHDIRV	Q75GX9
FHDLAEH	SFHDLAEHD	Q75GX9
FHDLAEH	SFHDLAEHDIR	Q75GX9
FHDLAEH	SFHDLAEHDIRV	Q75GX9
DLAEHDI	ARSFHDLAEHDIR	Q75GX9
DLAEHDI	ARSFHDLAEHDIRV	Q75GX9
DLAEHDI	HDLAEHDIRV	Q75GX9
DLAEHDI	RSFHDLAEHDIR	Q75GX9
DLAEHDI	RSFHDLAEHDIRV	Q75GX9
DLAEHDI	SFHDLAEHDIR	Q75GX9
DLAEHDI	SFHDLAEHDIRV	Q75GX9
RHASEGG	RHASEGGHGPH	Q75GX9
RHASEGG	RHASEGGHGPHW	Q75GX9
RHASEGG	RHASEGGHGPHWP	Q75GX9
RHASEGG	RHASEGGHGPHWPLPPF	Q75GX9
RHASEGG	RHASEGGHGPHWPLPPFGE	Q75GX9
RHASEGG	RHASEGGHGPHWPLPPFGES	Q75GX9
RHASEGG	RHASEGGHGPHWPLPPFGESSR	Q75GX9
RHASEGG	RHASEGGHGPHWPLPPFGESSRGPF	Q75GX9
ADQLDHA	FSWMYKYLTGKHPPGADQLDHAK	Q42980
ADQLDHA	HPPGADQLDHAK	Q42980
ADQLDHA	KYLTGKHPPGADQLDHAK	Q42980
ADQLDHA	LTGKHPPGADQLDHAK	Q42980
ADQLDHA	SWMYKYLTGKHPPGADQLDHAK	Q42980
ADQLDHA	TGKHPPGADQLDHAK	Q42980
ADQLDHA	YLTGKHPPGADQLDHAK	Q42980
ADQLDHA	YLTGKHPPGADQLDHAKAR	Q42980
PSGHPIV	FVVPSGHPIV	Q75GX9
PSGHPIV	FVVPSGHPIVV	Q75GX9
PSGHPIV	FVVPSGHPIVVTS	Q75GX9
PSGHPIV	FVVPSGHPIVVTSSR	Q75GX9
PSGHPIV	FVVPSGHPIVVTSSRD	Q75GX9
PSGHPIV	GTVFVVPSGHPIVVTSSR	Q75GX9
PSGHPIV	PSGHPIVVTSSR	Q75GX9
PSGHPIV	VVPSGHPIVVTSSR	Q75GX9
GPHWPLP	HASEGGHGPHWPLP	Q75GX9
GPHWPLP	HASEGGHGPHWPLPPF	Q75GX9
GPHWPLP	HASEGGHGPHWPLPPFG	Q75GX9
GPHWPLP	HASEGGHGPHWPLPPFGE	Q75GX9
GPHWPLP	HASEGGHGPHWPLPPFGES	Q75GX9
GPHWPLP	HASEGGHGPHWPLPPFGESS	Q75GX9
GPHWPLP	HASEGGHGPHWPLPPFGESSR	Q75GX9
GPHWPLP	HASEGGHGPHWPLPPFGESSRGPF	Q75GX9
GPHWPLP	HASEGGHGPHWPLPPFGESSRGPFN	Q75GX9
GPHWPLP	HASEGGHGPHWPLPPFGESSRGPFNIL	Q75GX9
GPHWPLP	HASEGGHGPHWPLPPFGESSRGPFNILEQRPR	Q75GX9
GPHWPLP	RHASEGGHGPHWPLPPF	Q75GX9
GPHWPLP	RHASEGGHGPHWPLPPFGE	Q75GX9
GPHWPLP	RHASEGGHGPHWPLPPFGES	Q75GX9
GPHWPLP	RHASEGGHGPHWPLPPFGESSR	Q75GX9
GPHWPLP	RHASEGGHGPHWPLPPFGESSRGPF	Q75GX9
GPHWPLP	SEGGHGPHWPLPPFGESSRGPF	Q75GX9
HASEGGH	HASEGGHGP	Q75GX9
HASEGGH	HASEGGHGPH	Q75GX9
HASEGGH	HASEGGHGPHW	Q75GX9
HASEGGH	HASEGGHGPHWP	Q75GX9
HASEGGH	HASEGGHGPHWPL	Q75GX9
HASEGGH	HASEGGHGPHWPLP	Q75GX9
HASEGGH	HASEGGHGPHWPLPPF	Q75GX9
HASEGGH	HASEGGHGPHWPLPPFG	Q75GX9
HASEGGH	HASEGGHGPHWPLPPFGE	Q75GX9
HASEGGH	HASEGGHGPHWPLPPFGES	Q75GX9
HASEGGH	HASEGGHGPHWPLPPFGESS	Q75GX9
HASEGGH	HASEGGHGPHWPLPPFGESSR	Q75GX9
HASEGGH	HASEGGHGPHWPLPPFGESSRGPF	Q75GX9
HASEGGH	HASEGGHGPHWPLPPFGESSRGPFN	Q75GX9
HASEGGH	HASEGGHGPHWPLPPFGESSRGPFNIL	Q75GX9
HASEGGH	HASEGGHGPHWPLPPFGESSRGPFNILEQRPR	Q75GX9
HASEGGH	RHASEGGHGPH	Q75GX9
HASEGGH	RHASEGGHGPHW	Q75GX9
HASEGGH	RHASEGGHGPHWP	Q75GX9
HASEGGH	RHASEGGHGPHWPLPPF	Q75GX9
HASEGGH	RHASEGGHGPHWPLPPFGE	Q75GX9
HASEGGH	RHASEGGHGPHWPLPPFGES	Q75GX9
HASEGGH	RHASEGGHGPHWPLPPFGESSR	Q75GX9
HASEGGH	RHASEGGHGPHWPLPPFGESSRGPF	Q75GX9
SFHDLAE	ARSFHDLAEHD	Q75GX9
SFHDLAE	ARSFHDLAEHDIR	Q75GX9
SFHDLAE	ARSFHDLAEHDIRV	Q75GX9
SFHDLAE	RSFHDLAEHDIR	Q75GX9
SFHDLAE	RSFHDLAEHDIRV	Q75GX9
SFHDLAE	SFHDLAEHD	Q75GX9
SFHDLAE	SFHDLAEHDIR	Q75GX9
SFHDLAE	SFHDLAEHDIRV	Q75GX9
EGGHGPH	HASEGGHGPH	Q75GX9
EGGHGPH	HASEGGHGPHW	Q75GX9
EGGHGPH	HASEGGHGPHWP	Q75GX9
EGGHGPH	HASEGGHGPHWPL	Q75GX9
EGGHGPH	HASEGGHGPHWPLP	Q75GX9
EGGHGPH	HASEGGHGPHWPLPPF	Q75GX9
EGGHGPH	HASEGGHGPHWPLPPFG	Q75GX9
EGGHGPH	HASEGGHGPHWPLPPFGE	Q75GX9
EGGHGPH	HASEGGHGPHWPLPPFGES	Q75GX9
EGGHGPH	HASEGGHGPHWPLPPFGESS	Q75GX9
EGGHGPH	HASEGGHGPHWPLPPFGESSR	Q75GX9
EGGHGPH	HASEGGHGPHWPLPPFGESSRGPF	Q75GX9
EGGHGPH	HASEGGHGPHWPLPPFGESSRGPFN	Q75GX9
EGGHGPH	HASEGGHGPHWPLPPFGESSRGPFNIL	Q75GX9
EGGHGPH	HASEGGHGPHWPLPPFGESSRGPFNILEQRPR	Q75GX9
EGGHGPH	RHASEGGHGPH	Q75GX9
EGGHGPH	RHASEGGHGPHW	Q75GX9
EGGHGPH	RHASEGGHGPHWP	Q75GX9
EGGHGPH	RHASEGGHGPHWPLPPF	Q75GX9
EGGHGPH	RHASEGGHGPHWPLPPFGE	Q75GX9
EGGHGPH	RHASEGGHGPHWPLPPFGES	Q75GX9
EGGHGPH	RHASEGGHGPHWPLPPFGESSR	Q75GX9
EGGHGPH	RHASEGGHGPHWPLPPFGESSRGPF	Q75GX9
EGGHGPH	SEGGHGPHWPLPPFGESSRGPF	Q75GX9
HGPHWPL	HASEGGHGPHWPL	Q75GX9
HGPHWPL	HASEGGHGPHWPLP	Q75GX9
HGPHWPL	HASEGGHGPHWPLPPF	Q75GX9
HGPHWPL	HASEGGHGPHWPLPPFG	Q75GX9
HGPHWPL	HASEGGHGPHWPLPPFGE	Q75GX9
HGPHWPL	HASEGGHGPHWPLPPFGES	Q75GX9
HGPHWPL	HASEGGHGPHWPLPPFGESS	Q75GX9
HGPHWPL	HASEGGHGPHWPLPPFGESSR	Q75GX9
HGPHWPL	HASEGGHGPHWPLPPFGESSRGPF	Q75GX9
HGPHWPL	HASEGGHGPHWPLPPFGESSRGPFN	Q75GX9
HGPHWPL	HASEGGHGPHWPLPPFGESSRGPFNIL	Q75GX9
HGPHWPL	HASEGGHGPHWPLPPFGESSRGPFNILEQRPR	Q75GX9
HGPHWPL	RHASEGGHGPHWPLPPF	Q75GX9
HGPHWPL	RHASEGGHGPHWPLPPFGE	Q75GX9
HGPHWPL	RHASEGGHGPHWPLPPFGES	Q75GX9
HGPHWPL	RHASEGGHGPHWPLPPFGESSR	Q75GX9
HGPHWPL	RHASEGGHGPHWPLPPFGESSRGPF	Q75GX9
HGPHWPL	SEGGHGPHWPLPPFGESSRGPF	Q75GX9
ASEGGHG	HASEGGHGP	Q75GX9
ASEGGHG	HASEGGHGPH	Q75GX9
ASEGGHG	HASEGGHGPHW	Q75GX9
ASEGGHG	HASEGGHGPHWP	Q75GX9
ASEGGHG	HASEGGHGPHWPL	Q75GX9
ASEGGHG	HASEGGHGPHWPLP	Q75GX9
ASEGGHG	HASEGGHGPHWPLPPF	Q75GX9
ASEGGHG	HASEGGHGPHWPLPPFG	Q75GX9
ASEGGHG	HASEGGHGPHWPLPPFGE	Q75GX9
ASEGGHG	HASEGGHGPHWPLPPFGES	Q75GX9
ASEGGHG	HASEGGHGPHWPLPPFGESS	Q75GX9
ASEGGHG	HASEGGHGPHWPLPPFGESSR	Q75GX9
ASEGGHG	HASEGGHGPHWPLPPFGESSRGPF	Q75GX9
ASEGGHG	HASEGGHGPHWPLPPFGESSRGPFN	Q75GX9
ASEGGHG	HASEGGHGPHWPLPPFGESSRGPFNIL	Q75GX9
ASEGGHG	HASEGGHGPHWPLPPFGESSRGPFNILEQRPR	Q75GX9
ASEGGHG	RHASEGGHGPH	Q75GX9
ASEGGHG	RHASEGGHGPHW	Q75GX9
ASEGGHG	RHASEGGHGPHWP	Q75GX9
ASEGGHG	RHASEGGHGPHWPLPPF	Q75GX9
ASEGGHG	RHASEGGHGPHWPLPPFGE	Q75GX9
ASEGGHG	RHASEGGHGPHWPLPPFGES	Q75GX9
ASEGGHG	RHASEGGHGPHWPLPPFGESSR	Q75GX9
ASEGGHG	RHASEGGHGPHWPLPPFGESSRGPF	Q75GX9
VPSGHPI	FVVPSGHPIV	Q75GX9
VPSGHPI	FVVPSGHPIVV	Q75GX9
VPSGHPI	FVVPSGHPIVVTS	Q75GX9
VPSGHPI	FVVPSGHPIVVTSSR	Q75GX9
VPSGHPI	FVVPSGHPIVVTSSRD	Q75GX9
VPSGHPI	GTVFVVPSGHPIVVTSSR	Q75GX9
VPSGHPI	VVPSGHPIVVTSSR	Q75GX9
SGHPIVV	FVVPSGHPIVV	Q75GX9
SGHPIVV	FVVPSGHPIVVTS	Q75GX9
SGHPIVV	FVVPSGHPIVVTSSR	Q75GX9
SGHPIVV	FVVPSGHPIVVTSSRD	Q75GX9
SGHPIVV	GTVFVVPSGHPIVVTSSR	Q75GX9
SGHPIVV	PSGHPIVVTSSR	Q75GX9
SGHPIVV	VVPSGHPIVVTSSR	Q75GX9
VVPSGHP	FVVPSGHPIV	Q75GX9
VVPSGHP	FVVPSGHPIVV	Q75GX9
VVPSGHP	FVVPSGHPIVVTS	Q75GX9
VVPSGHP	FVVPSGHPIVVTSSR	Q75GX9
VVPSGHP	FVVPSGHPIVVTSSRD	Q75GX9
VVPSGHP	GTVFVVPSGHPIVVTSSR	Q75GX9
VVPSGHP	VVPSGHPIVVTSSR	Q75GX9
FVVPSGH	FVVPSGHPIV	Q75GX9
FVVPSGH	FVVPSGHPIVV	Q75GX9
FVVPSGH	FVVPSGHPIVVTS	Q75GX9
FVVPSGH	FVVPSGHPIVVTSSR	Q75GX9
FVVPSGH	FVVPSGHPIVVTSSRD	Q75GX9
FVVPSGH	GTVFVVPSGHPIVVTSSR	Q75GX9
PHWPLPP	HASEGGHGPHWPLPPF	Q75GX9
PHWPLPP	HASEGGHGPHWPLPPFG	Q75GX9
PHWPLPP	HASEGGHGPHWPLPPFGE	Q75GX9
PHWPLPP	HASEGGHGPHWPLPPFGES	Q75GX9
PHWPLPP	HASEGGHGPHWPLPPFGESS	Q75GX9
PHWPLPP	HASEGGHGPHWPLPPFGESSR	Q75GX9
PHWPLPP	HASEGGHGPHWPLPPFGESSRGPF	Q75GX9
PHWPLPP	HASEGGHGPHWPLPPFGESSRGPFN	Q75GX9
PHWPLPP	HASEGGHGPHWPLPPFGESSRGPFNIL	Q75GX9
PHWPLPP	HASEGGHGPHWPLPPFGESSRGPFNILEQRPR	Q75GX9
PHWPLPP	RHASEGGHGPHWPLPPF	Q75GX9
PHWPLPP	RHASEGGHGPHWPLPPFGE	Q75GX9
PHWPLPP	RHASEGGHGPHWPLPPFGES	Q75GX9
PHWPLPP	RHASEGGHGPHWPLPPFGESSR	Q75GX9
PHWPLPP	RHASEGGHGPHWPLPPFGESSRGPF	Q75GX9
PHWPLPP	SEGGHGPHWPLPPFGESSRGPF	Q75GX9
GHGPHWP	HASEGGHGPHWP	Q75GX9
GHGPHWP	HASEGGHGPHWPL	Q75GX9
GHGPHWP	HASEGGHGPHWPLP	Q75GX9
GHGPHWP	HASEGGHGPHWPLPPF	Q75GX9
GHGPHWP	HASEGGHGPHWPLPPFG	Q75GX9
GHGPHWP	HASEGGHGPHWPLPPFGE	Q75GX9
GHGPHWP	HASEGGHGPHWPLPPFGES	Q75GX9
GHGPHWP	HASEGGHGPHWPLPPFGESS	Q75GX9
GHGPHWP	HASEGGHGPHWPLPPFGESSR	Q75GX9
GHGPHWP	HASEGGHGPHWPLPPFGESSRGPF	Q75GX9
GHGPHWP	HASEGGHGPHWPLPPFGESSRGPFN	Q75GX9
GHGPHWP	HASEGGHGPHWPLPPFGESSRGPFNIL	Q75GX9
GHGPHWP	HASEGGHGPHWPLPPFGESSRGPFNILEQRPR	Q75GX9
GHGPHWP	RHASEGGHGPHWP	Q75GX9
GHGPHWP	RHASEGGHGPHWPLPPF	Q75GX9
GHGPHWP	RHASEGGHGPHWPLPPFGE	Q75GX9
GHGPHWP	RHASEGGHGPHWPLPPFGES	Q75GX9
GHGPHWP	RHASEGGHGPHWPLPPFGESSR	Q75GX9
GHGPHWP	RHASEGGHGPHWPLPPFGESSRGPF	Q75GX9
GHGPHWP	SEGGHGPHWPLPPFGESSRGPF	Q75GX9

## Sheet: Common_7
0		# hydrophobic residues		2 PHWPLPP		6
0 GGHGPHW		5		10 GPHWPLP		6
1 RHASEGG		3		14 HWPLPPF		6
2 PHWPLPP		6		6 VVPSGHP		5
3 HASEGGH		3		9 FVVPSGH		5
4 DLAEHDI		3		13 VPSGHPI		5
5 ASEGGHG		4		15 SGHPIVV		5
6 VVPSGHP		5		16 PSGHPIV		5
7 HDLAEHD		3		17 HGPHWPL		5
8 SEGGHGP		4		18 GHGPHWP		5
9 FVVPSGH		5		0 GGHGPHW		5
10 GPHWPLP		6		5 ASEGGHG		4
11 SFHDLAE		3		8 SEGGHGP		4
12 ADQLDHA		3		19 EGGHGPH		4
13 VPSGHPI		5		7 HDLAEHD		3
14 HWPLPPF		6		11 SFHDLAE		3
15 SGHPIVV		5		12 ADQLDHA		3
16 PSGHPIV		5		20 FHDLAEH		3
17 HGPHWPL		5		3 HASEGGH		3
18 GHGPHWP		5		4 DLAEHDI		3
19 EGGHGPH		4		1 RHASEGG		3
20 FHDLAEH		3

## Sheet: Pap_8_Motif
Motif	Peptide Sequence	Protein ID
PHWPLPPF	ASEEQVRELRRHASEGGHGPHWPLPPFG	Q75GX9
PHWPLPPF	ASEGGHGPHWPLPPFG	Q75GX9
PHWPLPPF	EGGHGPHWPLPPFG	Q75GX9
PHWPLPPF	ELRRHASEGGHGPHWPLPPF	Q75GX9
PHWPLPPF	ELRRHASEGGHGPHWPLPPFG	Q75GX9
PHWPLPPF	ELRRHASEGGHGPHWPLPPFGE	Q75GX9
PHWPLPPF	GGHGPHWPLPPFG	Q75GX9
PHWPLPPF	GHGPHWPLPPFG	Q75GX9
PHWPLPPF	GPHWPLPPFG	Q75GX9
PHWPLPPF	HASEGGHGPHWPLPPFG	Q75GX9
PHWPLPPF	HASEGGHGPHWPLPPFGESSR	Q75GX9
PHWPLPPF	HASEGGHGPHWPLPPFGESSRGPF	Q75GX9
PHWPLPPF	HGPHWPLPPFG	Q75GX9
PHWPLPPF	LRRHASEGGHGPHWPLPPFG	Q75GX9
PHWPLPPF	RHASEGGHGPHWPLPPFG	Q75GX9
PHWPLPPF	SEGGHGPHWPLPPFG	Q75GX9
GPHWPLPP	ASEEQVRELRRHASEGGHGPHWPLPPFG	Q75GX9
GPHWPLPP	ASEGGHGPHWPLPPFG	Q75GX9
GPHWPLPP	EGGHGPHWPLPPFG	Q75GX9
GPHWPLPP	ELRRHASEGGHGPHWPLPPF	Q75GX9
GPHWPLPP	ELRRHASEGGHGPHWPLPPFG	Q75GX9
GPHWPLPP	ELRRHASEGGHGPHWPLPPFGE	Q75GX9
GPHWPLPP	GGHGPHWPLPPFG	Q75GX9
GPHWPLPP	GHGPHWPLPPFG	Q75GX9
GPHWPLPP	GPHWPLPPFG	Q75GX9
GPHWPLPP	HASEGGHGPHWPLPPFG	Q75GX9
GPHWPLPP	HASEGGHGPHWPLPPFGESSR	Q75GX9
GPHWPLPP	HASEGGHGPHWPLPPFGESSRGPF	Q75GX9
GPHWPLPP	HGPHWPLPPFG	Q75GX9
GPHWPLPP	LRRHASEGGHGPHWPLPPFG	Q75GX9
GPHWPLPP	RHASEGGHGPHWPLPPFG	Q75GX9
GPHWPLPP	SEGGHGPHWPLPPFG	Q75GX9
RHASEGGH	ASEEQVRELRRHASEGGHGPH	Q75GX9
RHASEGGH	ASEEQVRELRRHASEGGHGPHW	Q75GX9
RHASEGGH	ASEEQVRELRRHASEGGHGPHWPLPPFG	Q75GX9
RHASEGGH	ELRRHASEGGHGP	Q75GX9
RHASEGGH	ELRRHASEGGHGPH	Q75GX9
RHASEGGH	ELRRHASEGGHGPHW	Q75GX9
RHASEGGH	ELRRHASEGGHGPHWP	Q75GX9
RHASEGGH	ELRRHASEGGHGPHWPLPPF	Q75GX9
RHASEGGH	ELRRHASEGGHGPHWPLPPFG	Q75GX9
RHASEGGH	ELRRHASEGGHGPHWPLPPFGE	Q75GX9
RHASEGGH	LRRHASEGGHGPHWPLPPFG	Q75GX9
RHASEGGH	RHASEGGHGPHW	Q75GX9
RHASEGGH	RHASEGGHGPHWPLPPFG	Q75GX9
GHGPHWPL	ASEEQVRELRRHASEGGHGPHWPLPPFG	Q75GX9
GHGPHWPL	ASEGGHGPHWPLPPFG	Q75GX9
GHGPHWPL	EGGHGPHWPLPPFG	Q75GX9
GHGPHWPL	ELRRHASEGGHGPHWPLPPF	Q75GX9
GHGPHWPL	ELRRHASEGGHGPHWPLPPFG	Q75GX9
GHGPHWPL	ELRRHASEGGHGPHWPLPPFGE	Q75GX9
GHGPHWPL	GGHGPHWPLPPFG	Q75GX9
GHGPHWPL	GHGPHWPLPPFG	Q75GX9
GHGPHWPL	HASEGGHGPHWPLPPFG	Q75GX9
GHGPHWPL	HASEGGHGPHWPLPPFGESSR	Q75GX9
GHGPHWPL	HASEGGHGPHWPLPPFGESSRGPF	Q75GX9
GHGPHWPL	LRRHASEGGHGPHWPLPPFG	Q75GX9
GHGPHWPL	RHASEGGHGPHWPLPPFG	Q75GX9
GHGPHWPL	SEGGHGPHWPLPPFG	Q75GX9
HASEGGHG	ASEEQVRELRRHASEGGHGPH	Q75GX9
HASEGGHG	ASEEQVRELRRHASEGGHGPHW	Q75GX9
HASEGGHG	ASEEQVRELRRHASEGGHGPHWPLPPFG	Q75GX9
HASEGGHG	ELRRHASEGGHGP	Q75GX9
HASEGGHG	ELRRHASEGGHGPH	Q75GX9
HASEGGHG	ELRRHASEGGHGPHW	Q75GX9
HASEGGHG	ELRRHASEGGHGPHWP	Q75GX9
HASEGGHG	ELRRHASEGGHGPHWPLPPF	Q75GX9
HASEGGHG	ELRRHASEGGHGPHWPLPPFG	Q75GX9
HASEGGHG	ELRRHASEGGHGPHWPLPPFGE	Q75GX9
HASEGGHG	HASEGGHGPH	Q75GX9
HASEGGHG	HASEGGHGPHW	Q75GX9
HASEGGHG	HASEGGHGPHWPLPPFG	Q75GX9
HASEGGHG	HASEGGHGPHWPLPPFGESSR	Q75GX9
HASEGGHG	HASEGGHGPHWPLPPFGESSRGPF	Q75GX9
HASEGGHG	LRRHASEGGHGPHWPLPPFG	Q75GX9
HASEGGHG	RHASEGGHGPHW	Q75GX9
HASEGGHG	RHASEGGHGPHWPLPPFG	Q75GX9
ASEGGHGP	ASEEQVRELRRHASEGGHGPH	Q75GX9
ASEGGHGP	ASEEQVRELRRHASEGGHGPHW	Q75GX9
ASEGGHGP	ASEEQVRELRRHASEGGHGPHWPLPPFG	Q75GX9
ASEGGHGP	ASEGGHGPHWPLPPFG	Q75GX9
ASEGGHGP	ELRRHASEGGHGP	Q75GX9
ASEGGHGP	ELRRHASEGGHGPH	Q75GX9
ASEGGHGP	ELRRHASEGGHGPHW	Q75GX9
ASEGGHGP	ELRRHASEGGHGPHWP	Q75GX9
ASEGGHGP	ELRRHASEGGHGPHWPLPPF	Q75GX9
ASEGGHGP	ELRRHASEGGHGPHWPLPPFG	Q75GX9
ASEGGHGP	ELRRHASEGGHGPHWPLPPFGE	Q75GX9
ASEGGHGP	HASEGGHGPH	Q75GX9
ASEGGHGP	HASEGGHGPHW	Q75GX9
ASEGGHGP	HASEGGHGPHWPLPPFG	Q75GX9
ASEGGHGP	HASEGGHGPHWPLPPFGESSR	Q75GX9
ASEGGHGP	HASEGGHGPHWPLPPFGESSRGPF	Q75GX9
ASEGGHGP	LRRHASEGGHGPHWPLPPFG	Q75GX9
ASEGGHGP	RHASEGGHGPHW	Q75GX9
ASEGGHGP	RHASEGGHGPHWPLPPFG	Q75GX9
VPSGHPIV	FVVPSGHPIVVTSSR	Q75GX9
VPSGHPIV	GTVFVVPSGHPIVV	Q75GX9
VPSGHPIV	GTVFVVPSGHPIVVT	Q75GX9
VPSGHPIV	GTVFVVPSGHPIVVTS	Q75GX9
VPSGHPIV	LSRGTVFVVPSGHPIVV	Q75GX9
VPSGHPIV	LSRGTVFVVPSGHPIVVT	Q75GX9
VPSGHPIV	LSRGTVFVVPSGHPIVVTS	Q75GX9
VPSGHPIV	RGTVFVVPSGHPIVVT	Q75GX9
VPSGHPIV	SRGTVFVVPSGHPIVVT	Q75GX9
VPSGHPIV	TVFVVPSGHPIVV	Q75GX9
VPSGHPIV	TVFVVPSGHPIVVT	Q75GX9
VPSGHPIV	VFVVPSGHPIVVT	Q75GX9
VPSGHPIV	VPSGHPIVVT	Q75GX9
VPSGHPIV	VVPSGHPIVVT	Q75GX9
VPSGHPIV	VVPSGHPIVVTSSR	Q75GX9
SEGGHGPH	ASEEQVRELRRHASEGGHGPH	Q75GX9
SEGGHGPH	ASEEQVRELRRHASEGGHGPHW	Q75GX9
SEGGHGPH	ASEEQVRELRRHASEGGHGPHWPLPPFG	Q75GX9
SEGGHGPH	ASEGGHGPHWPLPPFG	Q75GX9
SEGGHGPH	ELRRHASEGGHGPH	Q75GX9
SEGGHGPH	ELRRHASEGGHGPHW	Q75GX9
SEGGHGPH	ELRRHASEGGHGPHWP	Q75GX9
SEGGHGPH	ELRRHASEGGHGPHWPLPPF	Q75GX9
SEGGHGPH	ELRRHASEGGHGPHWPLPPFG	Q75GX9
SEGGHGPH	ELRRHASEGGHGPHWPLPPFGE	Q75GX9
SEGGHGPH	HASEGGHGPH	Q75GX9
SEGGHGPH	HASEGGHGPHW	Q75GX9
SEGGHGPH	HASEGGHGPHWPLPPFG	Q75GX9
SEGGHGPH	HASEGGHGPHWPLPPFGESSR	Q75GX9
SEGGHGPH	HASEGGHGPHWPLPPFGESSRGPF	Q75GX9
SEGGHGPH	LRRHASEGGHGPHWPLPPFG	Q75GX9
SEGGHGPH	RHASEGGHGPHW	Q75GX9
SEGGHGPH	RHASEGGHGPHWPLPPFG	Q75GX9
SEGGHGPH	SEGGHGPHWPLPPFG	Q75GX9
VVPSGHPI	FVVPSGHPIVVTSSR	Q75GX9
VVPSGHPI	GTVFVVPSGHPIVV	Q75GX9
VVPSGHPI	GTVFVVPSGHPIVVT	Q75GX9
VVPSGHPI	GTVFVVPSGHPIVVTS	Q75GX9
VVPSGHPI	LSRGTVFVVPSGHPIVV	Q75GX9
VVPSGHPI	LSRGTVFVVPSGHPIVVT	Q75GX9
VVPSGHPI	LSRGTVFVVPSGHPIVVTS	Q75GX9
VVPSGHPI	RGTVFVVPSGHPIVVT	Q75GX9
VVPSGHPI	SRGTVFVVPSGHPIVVT	Q75GX9
VVPSGHPI	TVFVVPSGHPIVV	Q75GX9
VVPSGHPI	TVFVVPSGHPIVVT	Q75GX9
VVPSGHPI	VFVVPSGHPIVVT	Q75GX9
VVPSGHPI	VVPSGHPIVVT	Q75GX9
VVPSGHPI	VVPSGHPIVVTSSR	Q75GX9
SFHDLAEH	ADARSFHDLAEHDIR	Q75GX9
SFHDLAEH	ADARSFHDLAEHDIRVA	Q75GX9
SFHDLAEH	ANRHGRLYEADARSFHDLAEHDIRVA	Q75GX9
SFHDLAEH	ARSFHDLAEHDIR	Q75GX9
SFHDLAEH	ARSFHDLAEHDIRVA	Q75GX9
SFHDLAEH	DARSFHDLAEHDIRVA	Q75GX9
SFHDLAEH	EADARSFHDLAEHDIRVA	Q75GX9
SFHDLAEH	GRLYEADARSFHDLAEHDIRVA	Q75GX9
SFHDLAEH	HGRLYEADARSFHDLAEHDIRVA	Q75GX9
SFHDLAEH	LYEADARSFHDLAEHDIRVA	Q75GX9
SFHDLAEH	NRHGRLYEADARSFHDLAEHDIRVA	Q75GX9
SFHDLAEH	RLYEADARSFHDLAEHDIRVA	Q75GX9
SFHDLAEH	RSFHDLAEHDIRVA	Q75GX9
SFHDLAEH	SFHDLAEHDIR	Q75GX9
SFHDLAEH	SFHDLAEHDIRVA	Q75GX9
HGPHWPLP	ASEEQVRELRRHASEGGHGPHWPLPPFG	Q75GX9
HGPHWPLP	ASEGGHGPHWPLPPFG	Q75GX9
HGPHWPLP	EGGHGPHWPLPPFG	Q75GX9
HGPHWPLP	ELRRHASEGGHGPHWPLPPF	Q75GX9
HGPHWPLP	ELRRHASEGGHGPHWPLPPFG	Q75GX9
HGPHWPLP	ELRRHASEGGHGPHWPLPPFGE	Q75GX9
HGPHWPLP	GGHGPHWPLPPFG	Q75GX9
HGPHWPLP	GHGPHWPLPPFG	Q75GX9
HGPHWPLP	HASEGGHGPHWPLPPFG	Q75GX9
HGPHWPLP	HASEGGHGPHWPLPPFGESSR	Q75GX9
HGPHWPLP	HASEGGHGPHWPLPPFGESSRGPF	Q75GX9
HGPHWPLP	HGPHWPLPPFG	Q75GX9
HGPHWPLP	LRRHASEGGHGPHWPLPPFG	Q75GX9
HGPHWPLP	RHASEGGHGPHWPLPPFG	Q75GX9
HGPHWPLP	SEGGHGPHWPLPPFG	Q75GX9
HDLAEHDI	ADARSFHDLAEHDIR	Q75GX9
HDLAEHDI	ADARSFHDLAEHDIRVA	Q75GX9
HDLAEHDI	ANRHGRLYEADARSFHDLAEHDIRVA	Q75GX9
HDLAEHDI	ARSFHDLAEHDIR	Q75GX9
HDLAEHDI	ARSFHDLAEHDIRVA	Q75GX9
HDLAEHDI	DARSFHDLAEHDIRVA	Q75GX9
HDLAEHDI	EADARSFHDLAEHDIRVA	Q75GX9
HDLAEHDI	FHDLAEHDIRVA	Q75GX9
HDLAEHDI	GRLYEADARSFHDLAEHDIRVA	Q75GX9
HDLAEHDI	HDLAEHDIR	Q75GX9
HDLAEHDI	HDLAEHDIRVA	Q75GX9
HDLAEHDI	HGRLYEADARSFHDLAEHDIRVA	Q75GX9
HDLAEHDI	LYEADARSFHDLAEHDIRVA	Q75GX9
HDLAEHDI	NRHGRLYEADARSFHDLAEHDIRVA	Q75GX9
HDLAEHDI	RLYEADARSFHDLAEHDIRVA	Q75GX9
HDLAEHDI	RSFHDLAEHDIRVA	Q75GX9
HDLAEHDI	SFHDLAEHDIR	Q75GX9
HDLAEHDI	SFHDLAEHDIRVA	Q75GX9
PSGHPIVV	FVVPSGHPIVVTSSR	Q75GX9
PSGHPIVV	GTVFVVPSGHPIVV	Q75GX9
PSGHPIVV	GTVFVVPSGHPIVVT	Q75GX9
PSGHPIVV	GTVFVVPSGHPIVVTS	Q75GX9
PSGHPIVV	LSRGTVFVVPSGHPIVV	Q75GX9
PSGHPIVV	LSRGTVFVVPSGHPIVVT	Q75GX9
PSGHPIVV	LSRGTVFVVPSGHPIVVTS	Q75GX9
PSGHPIVV	RGTVFVVPSGHPIVVT	Q75GX9
PSGHPIVV	SRGTVFVVPSGHPIVVT	Q75GX9
PSGHPIVV	TVFVVPSGHPIVV	Q75GX9
PSGHPIVV	TVFVVPSGHPIVVT	Q75GX9
PSGHPIVV	VFVVPSGHPIVVT	Q75GX9
PSGHPIVV	VPSGHPIVVT	Q75GX9
PSGHPIVV	VVPSGHPIVVT	Q75GX9
PSGHPIVV	VVPSGHPIVVTSSR	Q75GX9
FHDLAEHD	ADARSFHDLAEHDIR	Q75GX9
FHDLAEHD	ADARSFHDLAEHDIRVA	Q75GX9
FHDLAEHD	ANRHGRLYEADARSFHDLAEHDIRVA	Q75GX9
FHDLAEHD	ARSFHDLAEHDIR	Q75GX9
FHDLAEHD	ARSFHDLAEHDIRVA	Q75GX9
FHDLAEHD	DARSFHDLAEHDIRVA	Q75GX9
FHDLAEHD	EADARSFHDLAEHDIRVA	Q75GX9
FHDLAEHD	FHDLAEHDIRVA	Q75GX9
FHDLAEHD	GRLYEADARSFHDLAEHDIRVA	Q75GX9
FHDLAEHD	HGRLYEADARSFHDLAEHDIRVA	Q75GX9
FHDLAEHD	LYEADARSFHDLAEHDIRVA	Q75GX9
FHDLAEHD	NRHGRLYEADARSFHDLAEHDIRVA	Q75GX9
FHDLAEHD	RLYEADARSFHDLAEHDIRVA	Q75GX9
FHDLAEHD	RSFHDLAEHDIRVA	Q75GX9
FHDLAEHD	SFHDLAEHDIR	Q75GX9
FHDLAEHD	SFHDLAEHDIRVA	Q75GX9
EGGHGPHW	ASEEQVRELRRHASEGGHGPHW	Q75GX9
EGGHGPHW	ASEEQVRELRRHASEGGHGPHWPLPPFG	Q75GX9
EGGHGPHW	ASEGGHGPHWPLPPFG	Q75GX9
EGGHGPHW	EGGHGPHWPLPPFG	Q75GX9
EGGHGPHW	ELRRHASEGGHGPHW	Q75GX9
EGGHGPHW	ELRRHASEGGHGPHWP	Q75GX9
EGGHGPHW	ELRRHASEGGHGPHWPLPPF	Q75GX9
EGGHGPHW	ELRRHASEGGHGPHWPLPPFG	Q75GX9
EGGHGPHW	ELRRHASEGGHGPHWPLPPFGE	Q75GX9
EGGHGPHW	HASEGGHGPHW	Q75GX9
EGGHGPHW	HASEGGHGPHWPLPPFG	Q75GX9
EGGHGPHW	HASEGGHGPHWPLPPFGESSR	Q75GX9
EGGHGPHW	HASEGGHGPHWPLPPFGESSRGPF	Q75GX9
EGGHGPHW	LRRHASEGGHGPHWPLPPFG	Q75GX9
EGGHGPHW	RHASEGGHGPHW	Q75GX9
EGGHGPHW	RHASEGGHGPHWPLPPFG	Q75GX9
EGGHGPHW	SEGGHGPHWPLPPFG	Q75GX9
FVVPSGHP	FVVPSGHPIVVTSSR	Q75GX9
FVVPSGHP	GTVFVVPSGHPIVV	Q75GX9
FVVPSGHP	GTVFVVPSGHPIVVT	Q75GX9
FVVPSGHP	GTVFVVPSGHPIVVTS	Q75GX9
FVVPSGHP	LSRGTVFVVPSGHPIVV	Q75GX9
FVVPSGHP	LSRGTVFVVPSGHPIVVT	Q75GX9
FVVPSGHP	LSRGTVFVVPSGHPIVVTS	Q75GX9
FVVPSGHP	RGTVFVVPSGHPIVVT	Q75GX9
FVVPSGHP	SRGTVFVVPSGHPIVVT	Q75GX9
FVVPSGHP	TVFVVPSGHPIVV	Q75GX9
FVVPSGHP	TVFVVPSGHPIVVT	Q75GX9
FVVPSGHP	VFVVPSGHPIVVT	Q75GX9
GGHGPHWP	ASEEQVRELRRHASEGGHGPHWPLPPFG	Q75GX9
GGHGPHWP	ASEGGHGPHWPLPPFG	Q75GX9
GGHGPHWP	EGGHGPHWPLPPFG	Q75GX9
GGHGPHWP	ELRRHASEGGHGPHWP	Q75GX9
GGHGPHWP	ELRRHASEGGHGPHWPLPPF	Q75GX9
GGHGPHWP	ELRRHASEGGHGPHWPLPPFG	Q75GX9
GGHGPHWP	ELRRHASEGGHGPHWPLPPFGE	Q75GX9
GGHGPHWP	GGHGPHWPLPPFG	Q75GX9
GGHGPHWP	HASEGGHGPHWPLPPFG	Q75GX9
GGHGPHWP	HASEGGHGPHWPLPPFGESSR	Q75GX9
GGHGPHWP	HASEGGHGPHWPLPPFGESSRGPF	Q75GX9
GGHGPHWP	LRRHASEGGHGPHWPLPPFG	Q75GX9
GGHGPHWP	RHASEGGHGPHWPLPPFG	Q75GX9
GGHGPHWP	SEGGHGPHWPLPPFG	Q75GX9

## Sheet: Tryp_8_Motif
Motif	Peptide Sequence	Protein ID
PHWPLPPF	HASEGGHGPHWPLPPF	Q75GX9
PHWPLPPF	HASEGGHGPHWPLPPFG	Q75GX9
PHWPLPPF	HASEGGHGPHWPLPPFGE	Q75GX9
PHWPLPPF	HASEGGHGPHWPLPPFGES	Q75GX9
PHWPLPPF	HASEGGHGPHWPLPPFGESS	Q75GX9
PHWPLPPF	HASEGGHGPHWPLPPFGESSR	Q75GX9
PHWPLPPF	HASEGGHGPHWPLPPFGESSRGPF	Q75GX9
PHWPLPPF	HASEGGHGPHWPLPPFGESSRGPFN	Q75GX9
PHWPLPPF	HASEGGHGPHWPLPPFGESSRGPFNIL	Q75GX9
PHWPLPPF	HASEGGHGPHWPLPPFGESSRGPFNILEQRPR	Q75GX9
PHWPLPPF	RHASEGGHGPHWPLPPF	Q75GX9
PHWPLPPF	RHASEGGHGPHWPLPPFGE	Q75GX9
PHWPLPPF	RHASEGGHGPHWPLPPFGES	Q75GX9
PHWPLPPF	RHASEGGHGPHWPLPPFGESSR	Q75GX9
PHWPLPPF	RHASEGGHGPHWPLPPFGESSRGPF	Q75GX9
PHWPLPPF	SEGGHGPHWPLPPFGESSRGPF	Q75GX9
GPHWPLPP	HASEGGHGPHWPLPPF	Q75GX9
GPHWPLPP	HASEGGHGPHWPLPPFG	Q75GX9
GPHWPLPP	HASEGGHGPHWPLPPFGE	Q75GX9
GPHWPLPP	HASEGGHGPHWPLPPFGES	Q75GX9
GPHWPLPP	HASEGGHGPHWPLPPFGESS	Q75GX9
GPHWPLPP	HASEGGHGPHWPLPPFGESSR	Q75GX9
GPHWPLPP	HASEGGHGPHWPLPPFGESSRGPF	Q75GX9
GPHWPLPP	HASEGGHGPHWPLPPFGESSRGPFN	Q75GX9
GPHWPLPP	HASEGGHGPHWPLPPFGESSRGPFNIL	Q75GX9
GPHWPLPP	HASEGGHGPHWPLPPFGESSRGPFNILEQRPR	Q75GX9
GPHWPLPP	RHASEGGHGPHWPLPPF	Q75GX9
GPHWPLPP	RHASEGGHGPHWPLPPFGE	Q75GX9
GPHWPLPP	RHASEGGHGPHWPLPPFGES	Q75GX9
GPHWPLPP	RHASEGGHGPHWPLPPFGESSR	Q75GX9
GPHWPLPP	RHASEGGHGPHWPLPPFGESSRGPF	Q75GX9
GPHWPLPP	SEGGHGPHWPLPPFGESSRGPF	Q75GX9
RHASEGGH	RHASEGGHGPH	Q75GX9
RHASEGGH	RHASEGGHGPHW	Q75GX9
RHASEGGH	RHASEGGHGPHWP	Q75GX9
RHASEGGH	RHASEGGHGPHWPLPPF	Q75GX9
RHASEGGH	RHASEGGHGPHWPLPPFGE	Q75GX9
RHASEGGH	RHASEGGHGPHWPLPPFGES	Q75GX9
RHASEGGH	RHASEGGHGPHWPLPPFGESSR	Q75GX9
RHASEGGH	RHASEGGHGPHWPLPPFGESSRGPF	Q75GX9
GHGPHWPL	HASEGGHGPHWPL	Q75GX9
GHGPHWPL	HASEGGHGPHWPLP	Q75GX9
GHGPHWPL	HASEGGHGPHWPLPPF	Q75GX9
GHGPHWPL	HASEGGHGPHWPLPPFG	Q75GX9
GHGPHWPL	HASEGGHGPHWPLPPFGE	Q75GX9
GHGPHWPL	HASEGGHGPHWPLPPFGES	Q75GX9
GHGPHWPL	HASEGGHGPHWPLPPFGESS	Q75GX9
GHGPHWPL	HASEGGHGPHWPLPPFGESSR	Q75GX9
GHGPHWPL	HASEGGHGPHWPLPPFGESSRGPF	Q75GX9
GHGPHWPL	HASEGGHGPHWPLPPFGESSRGPFN	Q75GX9
GHGPHWPL	HASEGGHGPHWPLPPFGESSRGPFNIL	Q75GX9
GHGPHWPL	HASEGGHGPHWPLPPFGESSRGPFNILEQRPR	Q75GX9
GHGPHWPL	RHASEGGHGPHWPLPPF	Q75GX9
GHGPHWPL	RHASEGGHGPHWPLPPFGE	Q75GX9
GHGPHWPL	RHASEGGHGPHWPLPPFGES	Q75GX9
GHGPHWPL	RHASEGGHGPHWPLPPFGESSR	Q75GX9
GHGPHWPL	RHASEGGHGPHWPLPPFGESSRGPF	Q75GX9
GHGPHWPL	SEGGHGPHWPLPPFGESSRGPF	Q75GX9
HASEGGHG	HASEGGHGP	Q75GX9
HASEGGHG	HASEGGHGPH	Q75GX9
HASEGGHG	HASEGGHGPHW	Q75GX9
HASEGGHG	HASEGGHGPHWP	Q75GX9
HASEGGHG	HASEGGHGPHWPL	Q75GX9
HASEGGHG	HASEGGHGPHWPLP	Q75GX9
HASEGGHG	HASEGGHGPHWPLPPF	Q75GX9
HASEGGHG	HASEGGHGPHWPLPPFG	Q75GX9
HASEGGHG	HASEGGHGPHWPLPPFGE	Q75GX9
HASEGGHG	HASEGGHGPHWPLPPFGES	Q75GX9
HASEGGHG	HASEGGHGPHWPLPPFGESS	Q75GX9
HASEGGHG	HASEGGHGPHWPLPPFGESSR	Q75GX9
HASEGGHG	HASEGGHGPHWPLPPFGESSRGPF	Q75GX9
HASEGGHG	HASEGGHGPHWPLPPFGESSRGPFN	Q75GX9
HASEGGHG	HASEGGHGPHWPLPPFGESSRGPFNIL	Q75GX9
HASEGGHG	HASEGGHGPHWPLPPFGESSRGPFNILEQRPR	Q75GX9
HASEGGHG	RHASEGGHGPH	Q75GX9
HASEGGHG	RHASEGGHGPHW	Q75GX9
HASEGGHG	RHASEGGHGPHWP	Q75GX9
HASEGGHG	RHASEGGHGPHWPLPPF	Q75GX9
HASEGGHG	RHASEGGHGPHWPLPPFGE	Q75GX9
HASEGGHG	RHASEGGHGPHWPLPPFGES	Q75GX9
HASEGGHG	RHASEGGHGPHWPLPPFGESSR	Q75GX9
HASEGGHG	RHASEGGHGPHWPLPPFGESSRGPF	Q75GX9
ASEGGHGP	HASEGGHGP	Q75GX9
ASEGGHGP	HASEGGHGPH	Q75GX9
ASEGGHGP	HASEGGHGPHW	Q75GX9
ASEGGHGP	HASEGGHGPHWP	Q75GX9
ASEGGHGP	HASEGGHGPHWPL	Q75GX9
ASEGGHGP	HASEGGHGPHWPLP	Q75GX9
ASEGGHGP	HASEGGHGPHWPLPPF	Q75GX9
ASEGGHGP	HASEGGHGPHWPLPPFG	Q75GX9
ASEGGHGP	HASEGGHGPHWPLPPFGE	Q75GX9
ASEGGHGP	HASEGGHGPHWPLPPFGES	Q75GX9
ASEGGHGP	HASEGGHGPHWPLPPFGESS	Q75GX9
ASEGGHGP	HASEGGHGPHWPLPPFGESSR	Q75GX9
ASEGGHGP	HASEGGHGPHWPLPPFGESSRGPF	Q75GX9
ASEGGHGP	HASEGGHGPHWPLPPFGESSRGPFN	Q75GX9
ASEGGHGP	HASEGGHGPHWPLPPFGESSRGPFNIL	Q75GX9
ASEGGHGP	HASEGGHGPHWPLPPFGESSRGPFNILEQRPR	Q75GX9
ASEGGHGP	RHASEGGHGPH	Q75GX9
ASEGGHGP	RHASEGGHGPHW	Q75GX9
ASEGGHGP	RHASEGGHGPHWP	Q75GX9
ASEGGHGP	RHASEGGHGPHWPLPPF	Q75GX9
ASEGGHGP	RHASEGGHGPHWPLPPFGE	Q75GX9
ASEGGHGP	RHASEGGHGPHWPLPPFGES	Q75GX9
ASEGGHGP	RHASEGGHGPHWPLPPFGESSR	Q75GX9
ASEGGHGP	RHASEGGHGPHWPLPPFGESSRGPF	Q75GX9
VPSGHPIV	FVVPSGHPIV	Q75GX9
VPSGHPIV	FVVPSGHPIVV	Q75GX9
VPSGHPIV	FVVPSGHPIVVTS	Q75GX9
VPSGHPIV	FVVPSGHPIVVTSSR	Q75GX9
VPSGHPIV	FVVPSGHPIVVTSSRD	Q75GX9
VPSGHPIV	GTVFVVPSGHPIVVTSSR	Q75GX9
VPSGHPIV	VVPSGHPIVVTSSR	Q75GX9
SEGGHGPH	HASEGGHGPH	Q75GX9
SEGGHGPH	HASEGGHGPHW	Q75GX9
SEGGHGPH	HASEGGHGPHWP	Q75GX9
SEGGHGPH	HASEGGHGPHWPL	Q75GX9
SEGGHGPH	HASEGGHGPHWPLP	Q75GX9
SEGGHGPH	HASEGGHGPHWPLPPF	Q75GX9
SEGGHGPH	HASEGGHGPHWPLPPFG	Q75GX9
SEGGHGPH	HASEGGHGPHWPLPPFGE	Q75GX9
SEGGHGPH	HASEGGHGPHWPLPPFGES	Q75GX9
SEGGHGPH	HASEGGHGPHWPLPPFGESS	Q75GX9
SEGGHGPH	HASEGGHGPHWPLPPFGESSR	Q75GX9
SEGGHGPH	HASEGGHGPHWPLPPFGESSRGPF	Q75GX9
SEGGHGPH	HASEGGHGPHWPLPPFGESSRGPFN	Q75GX9
SEGGHGPH	HASEGGHGPHWPLPPFGESSRGPFNIL	Q75GX9
SEGGHGPH	HASEGGHGPHWPLPPFGESSRGPFNILEQRPR	Q75GX9
SEGGHGPH	RHASEGGHGPH	Q75GX9
SEGGHGPH	RHASEGGHGPHW	Q75GX9
SEGGHGPH	RHASEGGHGPHWP	Q75GX9
SEGGHGPH	RHASEGGHGPHWPLPPF	Q75GX9
SEGGHGPH	RHASEGGHGPHWPLPPFGE	Q75GX9
SEGGHGPH	RHASEGGHGPHWPLPPFGES	Q75GX9
SEGGHGPH	RHASEGGHGPHWPLPPFGESSR	Q75GX9
SEGGHGPH	RHASEGGHGPHWPLPPFGESSRGPF	Q75GX9
SEGGHGPH	SEGGHGPHWPLPPFGESSRGPF	Q75GX9
VVPSGHPI	FVVPSGHPIV	Q75GX9
VVPSGHPI	FVVPSGHPIVV	Q75GX9
VVPSGHPI	FVVPSGHPIVVTS	Q75GX9
VVPSGHPI	FVVPSGHPIVVTSSR	Q75GX9
VVPSGHPI	FVVPSGHPIVVTSSRD	Q75GX9
VVPSGHPI	GTVFVVPSGHPIVVTSSR	Q75GX9
VVPSGHPI	VVPSGHPIVVTSSR	Q75GX9
SFHDLAEH	ARSFHDLAEHD	Q75GX9
SFHDLAEH	ARSFHDLAEHDIR	Q75GX9
SFHDLAEH	ARSFHDLAEHDIRV	Q75GX9
SFHDLAEH	RSFHDLAEHDIR	Q75GX9
SFHDLAEH	RSFHDLAEHDIRV	Q75GX9
SFHDLAEH	SFHDLAEHD	Q75GX9
SFHDLAEH	SFHDLAEHDIR	Q75GX9
SFHDLAEH	SFHDLAEHDIRV	Q75GX9
HGPHWPLP	HASEGGHGPHWPLP	Q75GX9
HGPHWPLP	HASEGGHGPHWPLPPF	Q75GX9
HGPHWPLP	HASEGGHGPHWPLPPFG	Q75GX9
HGPHWPLP	HASEGGHGPHWPLPPFGE	Q75GX9
HGPHWPLP	HASEGGHGPHWPLPPFGES	Q75GX9
HGPHWPLP	HASEGGHGPHWPLPPFGESS	Q75GX9
HGPHWPLP	HASEGGHGPHWPLPPFGESSR	Q75GX9
HGPHWPLP	HASEGGHGPHWPLPPFGESSRGPF	Q75GX9
HGPHWPLP	HASEGGHGPHWPLPPFGESSRGPFN	Q75GX9
HGPHWPLP	HASEGGHGPHWPLPPFGESSRGPFNIL	Q75GX9
HGPHWPLP	HASEGGHGPHWPLPPFGESSRGPFNILEQRPR	Q75GX9
HGPHWPLP	RHASEGGHGPHWPLPPF	Q75GX9
HGPHWPLP	RHASEGGHGPHWPLPPFGE	Q75GX9
HGPHWPLP	RHASEGGHGPHWPLPPFGES	Q75GX9
HGPHWPLP	RHASEGGHGPHWPLPPFGESSR	Q75GX9
HGPHWPLP	RHASEGGHGPHWPLPPFGESSRGPF	Q75GX9
HGPHWPLP	SEGGHGPHWPLPPFGESSRGPF	Q75GX9
HDLAEHDI	ARSFHDLAEHDIR	Q75GX9
HDLAEHDI	ARSFHDLAEHDIRV	Q75GX9
HDLAEHDI	HDLAEHDIRV	Q75GX9
HDLAEHDI	RSFHDLAEHDIR	Q75GX9
HDLAEHDI	RSFHDLAEHDIRV	Q75GX9
HDLAEHDI	SFHDLAEHDIR	Q75GX9
HDLAEHDI	SFHDLAEHDIRV	Q75GX9
PSGHPIVV	FVVPSGHPIVV	Q75GX9
PSGHPIVV	FVVPSGHPIVVTS	Q75GX9
PSGHPIVV	FVVPSGHPIVVTSSR	Q75GX9
PSGHPIVV	FVVPSGHPIVVTSSRD	Q75GX9
PSGHPIVV	GTVFVVPSGHPIVVTSSR	Q75GX9
PSGHPIVV	PSGHPIVVTSSR	Q75GX9
PSGHPIVV	VVPSGHPIVVTSSR	Q75GX9
FHDLAEHD	ARSFHDLAEHD	Q75GX9
FHDLAEHD	ARSFHDLAEHDIR	Q75GX9
FHDLAEHD	ARSFHDLAEHDIRV	Q75GX9
FHDLAEHD	RSFHDLAEHDIR	Q75GX9
FHDLAEHD	RSFHDLAEHDIRV	Q75GX9
FHDLAEHD	SFHDLAEHD	Q75GX9
FHDLAEHD	SFHDLAEHDIR	Q75GX9
FHDLAEHD	SFHDLAEHDIRV	Q75GX9
EGGHGPHW	HASEGGHGPHW	Q75GX9
EGGHGPHW	HASEGGHGPHWP	Q75GX9
EGGHGPHW	HASEGGHGPHWPL	Q75GX9
EGGHGPHW	HASEGGHGPHWPLP	Q75GX9
EGGHGPHW	HASEGGHGPHWPLPPF	Q75GX9
EGGHGPHW	HASEGGHGPHWPLPPFG	Q75GX9
EGGHGPHW	HASEGGHGPHWPLPPFGE	Q75GX9
EGGHGPHW	HASEGGHGPHWPLPPFGES	Q75GX9
EGGHGPHW	HASEGGHGPHWPLPPFGESS	Q75GX9
EGGHGPHW	HASEGGHGPHWPLPPFGESSR	Q75GX9
EGGHGPHW	HASEGGHGPHWPLPPFGESSRGPF	Q75GX9
EGGHGPHW	HASEGGHGPHWPLPPFGESSRGPFN	Q75GX9
EGGHGPHW	HASEGGHGPHWPLPPFGESSRGPFNIL	Q75GX9
EGGHGPHW	HASEGGHGPHWPLPPFGESSRGPFNILEQRPR	Q75GX9
EGGHGPHW	RHASEGGHGPHW	Q75GX9
EGGHGPHW	RHASEGGHGPHWP	Q75GX9
EGGHGPHW	RHASEGGHGPHWPLPPF	Q75GX9
EGGHGPHW	RHASEGGHGPHWPLPPFGE	Q75GX9
EGGHGPHW	RHASEGGHGPHWPLPPFGES	Q75GX9
EGGHGPHW	RHASEGGHGPHWPLPPFGESSR	Q75GX9
EGGHGPHW	RHASEGGHGPHWPLPPFGESSRGPF	Q75GX9
EGGHGPHW	SEGGHGPHWPLPPFGESSRGPF	Q75GX9
FVVPSGHP	FVVPSGHPIV	Q75GX9
FVVPSGHP	FVVPSGHPIVV	Q75GX9
FVVPSGHP	FVVPSGHPIVVTS	Q75GX9
FVVPSGHP	FVVPSGHPIVVTSSR	Q75GX9
FVVPSGHP	FVVPSGHPIVVTSSRD	Q75GX9
FVVPSGHP	GTVFVVPSGHPIVVTSSR	Q75GX9
GGHGPHWP	HASEGGHGPHWP	Q75GX9
GGHGPHWP	HASEGGHGPHWPL	Q75GX9
GGHGPHWP	HASEGGHGPHWPLP	Q75GX9
GGHGPHWP	HASEGGHGPHWPLPPF	Q75GX9
GGHGPHWP	HASEGGHGPHWPLPPFG	Q75GX9
GGHGPHWP	HASEGGHGPHWPLPPFGE	Q75GX9
GGHGPHWP	HASEGGHGPHWPLPPFGES	Q75GX9
GGHGPHWP	HASEGGHGPHWPLPPFGESS	Q75GX9
GGHGPHWP	HASEGGHGPHWPLPPFGESSR	Q75GX9
GGHGPHWP	HASEGGHGPHWPLPPFGESSRGPF	Q75GX9
GGHGPHWP	HASEGGHGPHWPLPPFGESSRGPFN	Q75GX9
GGHGPHWP	HASEGGHGPHWPLPPFGESSRGPFNIL	Q75GX9
GGHGPHWP	HASEGGHGPHWPLPPFGESSRGPFNILEQRPR	Q75GX9
GGHGPHWP	RHASEGGHGPHWP	Q75GX9
GGHGPHWP	RHASEGGHGPHWPLPPF	Q75GX9
GGHGPHWP	RHASEGGHGPHWPLPPFGE	Q75GX9
GGHGPHWP	RHASEGGHGPHWPLPPFGES	Q75GX9
GGHGPHWP	RHASEGGHGPHWPLPPFGESSR	Q75GX9
GGHGPHWP	RHASEGGHGPHWPLPPFGESSRGPF	Q75GX9
GGHGPHWP	SEGGHGPHWPLPPFGESSRGPF	Q75GX9

## Sheet: Common_8
		# hydrophobic residues		2 GPHWPLPP		7
0 PSGHPIVV		6		8 PHWPLPPF		7
1 ASEGGHGP		5		3 GGHGPHWP		6
2 GPHWPLPP		7		4 VVPSGHPI		6
3 GGHGPHWP		6		6 FVVPSGHP		6
4 VVPSGHPI		6		9 GHGPHWPL		6
5 RHASEGGH		3		10 VPSGHPIV		6
6 FVVPSGHP		6		16 HGPHWPLP		6
7 SFHDLAEH		3		0 PSGHPIVV		6
8 PHWPLPPF		7		1 ASEGGHGP		5
9 GHGPHWPL		6		12 EGGHGPHW		5
10 VPSGHPIV		6		14 HASEGGHG		5
11 HDLAEHDI		3		15 SEGGHGPH		4
12 EGGHGPHW		5		5 RHASEGGH		3
13 FHDLAEHD		3		7 SFHDLAEH		3
14 HASEGGHG		5		11 HDLAEHDI		3
15 SEGGHGPH		4		13 FHDLAEHD		3
16 HGPHWPLP		6

## Sheet: Pap_9_Motif
Motif	Peptide Sequence	Protein ID
EGGHGPHWP	ASEEQVRELRRHASEGGHGPHWPLPPFG	Q75GX9
EGGHGPHWP	ASEGGHGPHWPLPPFG	Q75GX9
EGGHGPHWP	EGGHGPHWPLPPFG	Q75GX9
EGGHGPHWP	ELRRHASEGGHGPHWP	Q75GX9
EGGHGPHWP	ELRRHASEGGHGPHWPLPPF	Q75GX9
EGGHGPHWP	ELRRHASEGGHGPHWPLPPFG	Q75GX9
EGGHGPHWP	ELRRHASEGGHGPHWPLPPFGE	Q75GX9
EGGHGPHWP	HASEGGHGPHWPLPPFG	Q75GX9
EGGHGPHWP	HASEGGHGPHWPLPPFGESSR	Q75GX9
EGGHGPHWP	HASEGGHGPHWPLPPFGESSRGPF	Q75GX9
EGGHGPHWP	LRRHASEGGHGPHWPLPPFG	Q75GX9
EGGHGPHWP	RHASEGGHGPHWPLPPFG	Q75GX9
EGGHGPHWP	SEGGHGPHWPLPPFG	Q75GX9
HASEGGHGP	ASEEQVRELRRHASEGGHGPH	Q75GX9
HASEGGHGP	ASEEQVRELRRHASEGGHGPHW	Q75GX9
HASEGGHGP	ASEEQVRELRRHASEGGHGPHWPLPPFG	Q75GX9
HASEGGHGP	ELRRHASEGGHGP	Q75GX9
HASEGGHGP	ELRRHASEGGHGPH	Q75GX9
HASEGGHGP	ELRRHASEGGHGPHW	Q75GX9
HASEGGHGP	ELRRHASEGGHGPHWP	Q75GX9
HASEGGHGP	ELRRHASEGGHGPHWPLPPF	Q75GX9
HASEGGHGP	ELRRHASEGGHGPHWPLPPFG	Q75GX9
HASEGGHGP	ELRRHASEGGHGPHWPLPPFGE	Q75GX9
HASEGGHGP	HASEGGHGPH	Q75GX9
HASEGGHGP	HASEGGHGPHW	Q75GX9
HASEGGHGP	HASEGGHGPHWPLPPFG	Q75GX9
HASEGGHGP	HASEGGHGPHWPLPPFGESSR	Q75GX9
HASEGGHGP	HASEGGHGPHWPLPPFGESSRGPF	Q75GX9
HASEGGHGP	LRRHASEGGHGPHWPLPPFG	Q75GX9
HASEGGHGP	RHASEGGHGPHW	Q75GX9
HASEGGHGP	RHASEGGHGPHWPLPPFG	Q75GX9
RHASEGGHG	ASEEQVRELRRHASEGGHGPH	Q75GX9
RHASEGGHG	ASEEQVRELRRHASEGGHGPHW	Q75GX9
RHASEGGHG	ASEEQVRELRRHASEGGHGPHWPLPPFG	Q75GX9
RHASEGGHG	ELRRHASEGGHGP	Q75GX9
RHASEGGHG	ELRRHASEGGHGPH	Q75GX9
RHASEGGHG	ELRRHASEGGHGPHW	Q75GX9
RHASEGGHG	ELRRHASEGGHGPHWP	Q75GX9
RHASEGGHG	ELRRHASEGGHGPHWPLPPF	Q75GX9
RHASEGGHG	ELRRHASEGGHGPHWPLPPFG	Q75GX9
RHASEGGHG	ELRRHASEGGHGPHWPLPPFGE	Q75GX9
RHASEGGHG	LRRHASEGGHGPHWPLPPFG	Q75GX9
RHASEGGHG	RHASEGGHGPHW	Q75GX9
RHASEGGHG	RHASEGGHGPHWPLPPFG	Q75GX9
SEGGHGPHW	ASEEQVRELRRHASEGGHGPHW	Q75GX9
SEGGHGPHW	ASEEQVRELRRHASEGGHGPHWPLPPFG	Q75GX9
SEGGHGPHW	ASEGGHGPHWPLPPFG	Q75GX9
SEGGHGPHW	ELRRHASEGGHGPHW	Q75GX9
SEGGHGPHW	ELRRHASEGGHGPHWP	Q75GX9
SEGGHGPHW	ELRRHASEGGHGPHWPLPPF	Q75GX9
SEGGHGPHW	ELRRHASEGGHGPHWPLPPFG	Q75GX9
SEGGHGPHW	ELRRHASEGGHGPHWPLPPFGE	Q75GX9
SEGGHGPHW	HASEGGHGPHW	Q75GX9
SEGGHGPHW	HASEGGHGPHWPLPPFG	Q75GX9
SEGGHGPHW	HASEGGHGPHWPLPPFGESSR	Q75GX9
SEGGHGPHW	HASEGGHGPHWPLPPFGESSRGPF	Q75GX9
SEGGHGPHW	LRRHASEGGHGPHWPLPPFG	Q75GX9
SEGGHGPHW	RHASEGGHGPHW	Q75GX9
SEGGHGPHW	RHASEGGHGPHWPLPPFG	Q75GX9
SEGGHGPHW	SEGGHGPHWPLPPFG	Q75GX9
VVPSGHPIV	FVVPSGHPIVVTSSR	Q75GX9
VVPSGHPIV	GTVFVVPSGHPIVV	Q75GX9
VVPSGHPIV	GTVFVVPSGHPIVVT	Q75GX9
VVPSGHPIV	GTVFVVPSGHPIVVTS	Q75GX9
VVPSGHPIV	LSRGTVFVVPSGHPIVV	Q75GX9
VVPSGHPIV	LSRGTVFVVPSGHPIVVT	Q75GX9
VVPSGHPIV	LSRGTVFVVPSGHPIVVTS	Q75GX9
VVPSGHPIV	RGTVFVVPSGHPIVVT	Q75GX9
VVPSGHPIV	SRGTVFVVPSGHPIVVT	Q75GX9
VVPSGHPIV	TVFVVPSGHPIVV	Q75GX9
VVPSGHPIV	TVFVVPSGHPIVVT	Q75GX9
VVPSGHPIV	VFVVPSGHPIVVT	Q75GX9
VVPSGHPIV	VVPSGHPIVVT	Q75GX9
VVPSGHPIV	VVPSGHPIVVTSSR	Q75GX9
HGPHWPLPP	ASEEQVRELRRHASEGGHGPHWPLPPFG	Q75GX9
HGPHWPLPP	ASEGGHGPHWPLPPFG	Q75GX9
HGPHWPLPP	EGGHGPHWPLPPFG	Q75GX9
HGPHWPLPP	ELRRHASEGGHGPHWPLPPF	Q75GX9
HGPHWPLPP	ELRRHASEGGHGPHWPLPPFG	Q75GX9
HGPHWPLPP	ELRRHASEGGHGPHWPLPPFGE	Q75GX9
HGPHWPLPP	GGHGPHWPLPPFG	Q75GX9
HGPHWPLPP	GHGPHWPLPPFG	Q75GX9
HGPHWPLPP	HASEGGHGPHWPLPPFG	Q75GX9
HGPHWPLPP	HASEGGHGPHWPLPPFGESSR	Q75GX9
HGPHWPLPP	HASEGGHGPHWPLPPFGESSRGPF	Q75GX9
HGPHWPLPP	HGPHWPLPPFG	Q75GX9
HGPHWPLPP	LRRHASEGGHGPHWPLPPFG	Q75GX9
HGPHWPLPP	RHASEGGHGPHWPLPPFG	Q75GX9
HGPHWPLPP	SEGGHGPHWPLPPFG	Q75GX9
FHDLAEHDI	ADARSFHDLAEHDIR	Q75GX9
FHDLAEHDI	ADARSFHDLAEHDIRVA	Q75GX9
FHDLAEHDI	ANRHGRLYEADARSFHDLAEHDIRVA	Q75GX9
FHDLAEHDI	ARSFHDLAEHDIR	Q75GX9
FHDLAEHDI	ARSFHDLAEHDIRVA	Q75GX9
FHDLAEHDI	DARSFHDLAEHDIRVA	Q75GX9
FHDLAEHDI	EADARSFHDLAEHDIRVA	Q75GX9
FHDLAEHDI	FHDLAEHDIRVA	Q75GX9
FHDLAEHDI	GRLYEADARSFHDLAEHDIRVA	Q75GX9
FHDLAEHDI	HGRLYEADARSFHDLAEHDIRVA	Q75GX9
FHDLAEHDI	LYEADARSFHDLAEHDIRVA	Q75GX9
FHDLAEHDI	NRHGRLYEADARSFHDLAEHDIRVA	Q75GX9
FHDLAEHDI	RLYEADARSFHDLAEHDIRVA	Q75GX9
FHDLAEHDI	RSFHDLAEHDIRVA	Q75GX9
FHDLAEHDI	SFHDLAEHDIR	Q75GX9
FHDLAEHDI	SFHDLAEHDIRVA	Q75GX9
FVVPSGHPI	FVVPSGHPIVVTSSR	Q75GX9
FVVPSGHPI	GTVFVVPSGHPIVV	Q75GX9
FVVPSGHPI	GTVFVVPSGHPIVVT	Q75GX9
FVVPSGHPI	GTVFVVPSGHPIVVTS	Q75GX9
FVVPSGHPI	LSRGTVFVVPSGHPIVV	Q75GX9
FVVPSGHPI	LSRGTVFVVPSGHPIVVT	Q75GX9
FVVPSGHPI	LSRGTVFVVPSGHPIVVTS	Q75GX9
FVVPSGHPI	RGTVFVVPSGHPIVVT	Q75GX9
FVVPSGHPI	SRGTVFVVPSGHPIVVT	Q75GX9
FVVPSGHPI	TVFVVPSGHPIVV	Q75GX9
FVVPSGHPI	TVFVVPSGHPIVVT	Q75GX9
FVVPSGHPI	VFVVPSGHPIVVT	Q75GX9
SFHDLAEHD	ADARSFHDLAEHDIR	Q75GX9
SFHDLAEHD	ADARSFHDLAEHDIRVA	Q75GX9
SFHDLAEHD	ANRHGRLYEADARSFHDLAEHDIRVA	Q75GX9
SFHDLAEHD	ARSFHDLAEHDIR	Q75GX9
SFHDLAEHD	ARSFHDLAEHDIRVA	Q75GX9
SFHDLAEHD	DARSFHDLAEHDIRVA	Q75GX9
SFHDLAEHD	EADARSFHDLAEHDIRVA	Q75GX9
SFHDLAEHD	GRLYEADARSFHDLAEHDIRVA	Q75GX9
SFHDLAEHD	HGRLYEADARSFHDLAEHDIRVA	Q75GX9
SFHDLAEHD	LYEADARSFHDLAEHDIRVA	Q75GX9
SFHDLAEHD	NRHGRLYEADARSFHDLAEHDIRVA	Q75GX9
SFHDLAEHD	RLYEADARSFHDLAEHDIRVA	Q75GX9
SFHDLAEHD	RSFHDLAEHDIRVA	Q75GX9
SFHDLAEHD	SFHDLAEHDIR	Q75GX9
SFHDLAEHD	SFHDLAEHDIRVA	Q75GX9
GGHGPHWPL	ASEEQVRELRRHASEGGHGPHWPLPPFG	Q75GX9
GGHGPHWPL	ASEGGHGPHWPLPPFG	Q75GX9
GGHGPHWPL	EGGHGPHWPLPPFG	Q75GX9
GGHGPHWPL	ELRRHASEGGHGPHWPLPPF	Q75GX9
GGHGPHWPL	ELRRHASEGGHGPHWPLPPFG	Q75GX9
GGHGPHWPL	ELRRHASEGGHGPHWPLPPFGE	Q75GX9
GGHGPHWPL	GGHGPHWPLPPFG	Q75GX9
GGHGPHWPL	HASEGGHGPHWPLPPFG	Q75GX9
GGHGPHWPL	HASEGGHGPHWPLPPFGESSR	Q75GX9
GGHGPHWPL	HASEGGHGPHWPLPPFGESSRGPF	Q75GX9
GGHGPHWPL	LRRHASEGGHGPHWPLPPFG	Q75GX9
GGHGPHWPL	RHASEGGHGPHWPLPPFG	Q75GX9
GGHGPHWPL	SEGGHGPHWPLPPFG	Q75GX9
ASEGGHGPH	ASEEQVRELRRHASEGGHGPH	Q75GX9
ASEGGHGPH	ASEEQVRELRRHASEGGHGPHW	Q75GX9
ASEGGHGPH	ASEEQVRELRRHASEGGHGPHWPLPPFG	Q75GX9
ASEGGHGPH	ASEGGHGPHWPLPPFG	Q75GX9
ASEGGHGPH	ELRRHASEGGHGPH	Q75GX9
ASEGGHGPH	ELRRHASEGGHGPHW	Q75GX9
ASEGGHGPH	ELRRHASEGGHGPHWP	Q75GX9
ASEGGHGPH	ELRRHASEGGHGPHWPLPPF	Q75GX9
ASEGGHGPH	ELRRHASEGGHGPHWPLPPFG	Q75GX9
ASEGGHGPH	ELRRHASEGGHGPHWPLPPFGE	Q75GX9
ASEGGHGPH	HASEGGHGPH	Q75GX9
ASEGGHGPH	HASEGGHGPHW	Q75GX9
ASEGGHGPH	HASEGGHGPHWPLPPFG	Q75GX9
ASEGGHGPH	HASEGGHGPHWPLPPFGESSR	Q75GX9
ASEGGHGPH	HASEGGHGPHWPLPPFGESSRGPF	Q75GX9
ASEGGHGPH	LRRHASEGGHGPHWPLPPFG	Q75GX9
ASEGGHGPH	RHASEGGHGPHW	Q75GX9
ASEGGHGPH	RHASEGGHGPHWPLPPFG	Q75GX9
GPHWPLPPF	ASEEQVRELRRHASEGGHGPHWPLPPFG	Q75GX9
GPHWPLPPF	ASEGGHGPHWPLPPFG	Q75GX9
GPHWPLPPF	EGGHGPHWPLPPFG	Q75GX9
GPHWPLPPF	ELRRHASEGGHGPHWPLPPF	Q75GX9
GPHWPLPPF	ELRRHASEGGHGPHWPLPPFG	Q75GX9
GPHWPLPPF	ELRRHASEGGHGPHWPLPPFGE	Q75GX9
GPHWPLPPF	GGHGPHWPLPPFG	Q75GX9
GPHWPLPPF	GHGPHWPLPPFG	Q75GX9
GPHWPLPPF	GPHWPLPPFG	Q75GX9
GPHWPLPPF	HASEGGHGPHWPLPPFG	Q75GX9
GPHWPLPPF	HASEGGHGPHWPLPPFGESSR	Q75GX9
GPHWPLPPF	HASEGGHGPHWPLPPFGESSRGPF	Q75GX9
GPHWPLPPF	HGPHWPLPPFG	Q75GX9
GPHWPLPPF	LRRHASEGGHGPHWPLPPFG	Q75GX9
GPHWPLPPF	RHASEGGHGPHWPLPPFG	Q75GX9
GPHWPLPPF	SEGGHGPHWPLPPFG	Q75GX9
GHGPHWPLP	ASEEQVRELRRHASEGGHGPHWPLPPFG	Q75GX9
GHGPHWPLP	ASEGGHGPHWPLPPFG	Q75GX9
GHGPHWPLP	EGGHGPHWPLPPFG	Q75GX9
GHGPHWPLP	ELRRHASEGGHGPHWPLPPF	Q75GX9
GHGPHWPLP	ELRRHASEGGHGPHWPLPPFG	Q75GX9
GHGPHWPLP	ELRRHASEGGHGPHWPLPPFGE	Q75GX9
GHGPHWPLP	GGHGPHWPLPPFG	Q75GX9
GHGPHWPLP	GHGPHWPLPPFG	Q75GX9
GHGPHWPLP	HASEGGHGPHWPLPPFG	Q75GX9
GHGPHWPLP	HASEGGHGPHWPLPPFGESSR	Q75GX9
GHGPHWPLP	HASEGGHGPHWPLPPFGESSRGPF	Q75GX9
GHGPHWPLP	LRRHASEGGHGPHWPLPPFG	Q75GX9
GHGPHWPLP	RHASEGGHGPHWPLPPFG	Q75GX9
GHGPHWPLP	SEGGHGPHWPLPPFG	Q75GX9

## Sheet: Tryp_9_Motif
Motif	Peptide Sequence	Protein ID
EGGHGPHWP	HASEGGHGPHWP	Q75GX9
EGGHGPHWP	HASEGGHGPHWPL	Q75GX9
EGGHGPHWP	HASEGGHGPHWPLP	Q75GX9
EGGHGPHWP	HASEGGHGPHWPLPPF	Q75GX9
EGGHGPHWP	HASEGGHGPHWPLPPFG	Q75GX9
EGGHGPHWP	HASEGGHGPHWPLPPFGE	Q75GX9
EGGHGPHWP	HASEGGHGPHWPLPPFGES	Q75GX9
EGGHGPHWP	HASEGGHGPHWPLPPFGESS	Q75GX9
EGGHGPHWP	HASEGGHGPHWPLPPFGESSR	Q75GX9
EGGHGPHWP	HASEGGHGPHWPLPPFGESSRGPF	Q75GX9
EGGHGPHWP	HASEGGHGPHWPLPPFGESSRGPFN	Q75GX9
EGGHGPHWP	HASEGGHGPHWPLPPFGESSRGPFNIL	Q75GX9
EGGHGPHWP	HASEGGHGPHWPLPPFGESSRGPFNILEQRPR	Q75GX9
EGGHGPHWP	RHASEGGHGPHWP	Q75GX9
EGGHGPHWP	RHASEGGHGPHWPLPPF	Q75GX9
EGGHGPHWP	RHASEGGHGPHWPLPPFGE	Q75GX9
EGGHGPHWP	RHASEGGHGPHWPLPPFGES	Q75GX9
EGGHGPHWP	RHASEGGHGPHWPLPPFGESSR	Q75GX9
EGGHGPHWP	RHASEGGHGPHWPLPPFGESSRGPF	Q75GX9
EGGHGPHWP	SEGGHGPHWPLPPFGESSRGPF	Q75GX9
HASEGGHGP	HASEGGHGP	Q75GX9
HASEGGHGP	HASEGGHGPH	Q75GX9
HASEGGHGP	HASEGGHGPHW	Q75GX9
HASEGGHGP	HASEGGHGPHWP	Q75GX9
HASEGGHGP	HASEGGHGPHWPL	Q75GX9
HASEGGHGP	HASEGGHGPHWPLP	Q75GX9
HASEGGHGP	HASEGGHGPHWPLPPF	Q75GX9
HASEGGHGP	HASEGGHGPHWPLPPFG	Q75GX9
HASEGGHGP	HASEGGHGPHWPLPPFGE	Q75GX9
HASEGGHGP	HASEGGHGPHWPLPPFGES	Q75GX9
HASEGGHGP	HASEGGHGPHWPLPPFGESS	Q75GX9
HASEGGHGP	HASEGGHGPHWPLPPFGESSR	Q75GX9
HASEGGHGP	HASEGGHGPHWPLPPFGESSRGPF	Q75GX9
HASEGGHGP	HASEGGHGPHWPLPPFGESSRGPFN	Q75GX9
HASEGGHGP	HASEGGHGPHWPLPPFGESSRGPFNIL	Q75GX9
HASEGGHGP	HASEGGHGPHWPLPPFGESSRGPFNILEQRPR	Q75GX9
HASEGGHGP	RHASEGGHGPH	Q75GX9
HASEGGHGP	RHASEGGHGPHW	Q75GX9
HASEGGHGP	RHASEGGHGPHWP	Q75GX9
HASEGGHGP	RHASEGGHGPHWPLPPF	Q75GX9
HASEGGHGP	RHASEGGHGPHWPLPPFGE	Q75GX9
HASEGGHGP	RHASEGGHGPHWPLPPFGES	Q75GX9
HASEGGHGP	RHASEGGHGPHWPLPPFGESSR	Q75GX9
HASEGGHGP	RHASEGGHGPHWPLPPFGESSRGPF	Q75GX9
RHASEGGHG	RHASEGGHGPH	Q75GX9
RHASEGGHG	RHASEGGHGPHW	Q75GX9
RHASEGGHG	RHASEGGHGPHWP	Q75GX9
RHASEGGHG	RHASEGGHGPHWPLPPF	Q75GX9
RHASEGGHG	RHASEGGHGPHWPLPPFGE	Q75GX9
RHASEGGHG	RHASEGGHGPHWPLPPFGES	Q75GX9
RHASEGGHG	RHASEGGHGPHWPLPPFGESSR	Q75GX9
RHASEGGHG	RHASEGGHGPHWPLPPFGESSRGPF	Q75GX9
SEGGHGPHW	HASEGGHGPHW	Q75GX9
SEGGHGPHW	HASEGGHGPHWP	Q75GX9
SEGGHGPHW	HASEGGHGPHWPL	Q75GX9
SEGGHGPHW	HASEGGHGPHWPLP	Q75GX9
SEGGHGPHW	HASEGGHGPHWPLPPF	Q75GX9
SEGGHGPHW	HASEGGHGPHWPLPPFG	Q75GX9
SEGGHGPHW	HASEGGHGPHWPLPPFGE	Q75GX9
SEGGHGPHW	HASEGGHGPHWPLPPFGES	Q75GX9
SEGGHGPHW	HASEGGHGPHWPLPPFGESS	Q75GX9
SEGGHGPHW	HASEGGHGPHWPLPPFGESSR	Q75GX9
SEGGHGPHW	HASEGGHGPHWPLPPFGESSRGPF	Q75GX9
SEGGHGPHW	HASEGGHGPHWPLPPFGESSRGPFN	Q75GX9
SEGGHGPHW	HASEGGHGPHWPLPPFGESSRGPFNIL	Q75GX9
SEGGHGPHW	HASEGGHGPHWPLPPFGESSRGPFNILEQRPR	Q75GX9
SEGGHGPHW	RHASEGGHGPHW	Q75GX9
SEGGHGPHW	RHASEGGHGPHWP	Q75GX9
SEGGHGPHW	RHASEGGHGPHWPLPPF	Q75GX9
SEGGHGPHW	RHASEGGHGPHWPLPPFGE	Q75GX9
SEGGHGPHW	RHASEGGHGPHWPLPPFGES	Q75GX9
SEGGHGPHW	RHASEGGHGPHWPLPPFGESSR	Q75GX9
SEGGHGPHW	RHASEGGHGPHWPLPPFGESSRGPF	Q75GX9
SEGGHGPHW	SEGGHGPHWPLPPFGESSRGPF	Q75GX9
VVPSGHPIV	FVVPSGHPIV	Q75GX9
VVPSGHPIV	FVVPSGHPIVV	Q75GX9
VVPSGHPIV	FVVPSGHPIVVTS	Q75GX9
VVPSGHPIV	FVVPSGHPIVVTSSR	Q75GX9
VVPSGHPIV	FVVPSGHPIVVTSSRD	Q75GX9
VVPSGHPIV	GTVFVVPSGHPIVVTSSR	Q75GX9
VVPSGHPIV	VVPSGHPIVVTSSR	Q75GX9
HGPHWPLPP	HASEGGHGPHWPLPPF	Q75GX9
HGPHWPLPP	HASEGGHGPHWPLPPFG	Q75GX9
HGPHWPLPP	HASEGGHGPHWPLPPFGE	Q75GX9
HGPHWPLPP	HASEGGHGPHWPLPPFGES	Q75GX9
HGPHWPLPP	HASEGGHGPHWPLPPFGESS	Q75GX9
HGPHWPLPP	HASEGGHGPHWPLPPFGESSR	Q75GX9
HGPHWPLPP	HASEGGHGPHWPLPPFGESSRGPF	Q75GX9
HGPHWPLPP	HASEGGHGPHWPLPPFGESSRGPFN	Q75GX9
HGPHWPLPP	HASEGGHGPHWPLPPFGESSRGPFNIL	Q75GX9
HGPHWPLPP	HASEGGHGPHWPLPPFGESSRGPFNILEQRPR	Q75GX9
HGPHWPLPP	RHASEGGHGPHWPLPPF	Q75GX9
HGPHWPLPP	RHASEGGHGPHWPLPPFGE	Q75GX9
HGPHWPLPP	RHASEGGHGPHWPLPPFGES	Q75GX9
HGPHWPLPP	RHASEGGHGPHWPLPPFGESSR	Q75GX9
HGPHWPLPP	RHASEGGHGPHWPLPPFGESSRGPF	Q75GX9
HGPHWPLPP	SEGGHGPHWPLPPFGESSRGPF	Q75GX9
FHDLAEHDI	ARSFHDLAEHDIR	Q75GX9
FHDLAEHDI	ARSFHDLAEHDIRV	Q75GX9
FHDLAEHDI	RSFHDLAEHDIR	Q75GX9
FHDLAEHDI	RSFHDLAEHDIRV	Q75GX9
FHDLAEHDI	SFHDLAEHDIR	Q75GX9
FHDLAEHDI	SFHDLAEHDIRV	Q75GX9
FVVPSGHPI	FVVPSGHPIV	Q75GX9
FVVPSGHPI	FVVPSGHPIVV	Q75GX9
FVVPSGHPI	FVVPSGHPIVVTS	Q75GX9
FVVPSGHPI	FVVPSGHPIVVTSSR	Q75GX9
FVVPSGHPI	FVVPSGHPIVVTSSRD	Q75GX9
FVVPSGHPI	GTVFVVPSGHPIVVTSSR	Q75GX9
SFHDLAEHD	ARSFHDLAEHD	Q75GX9
SFHDLAEHD	ARSFHDLAEHDIR	Q75GX9
SFHDLAEHD	ARSFHDLAEHDIRV	Q75GX9
SFHDLAEHD	RSFHDLAEHDIR	Q75GX9
SFHDLAEHD	RSFHDLAEHDIRV	Q75GX9
SFHDLAEHD	SFHDLAEHD	Q75GX9
SFHDLAEHD	SFHDLAEHDIR	Q75GX9
SFHDLAEHD	SFHDLAEHDIRV	Q75GX9
GGHGPHWPL	HASEGGHGPHWPL	Q75GX9
GGHGPHWPL	HASEGGHGPHWPLP	Q75GX9
GGHGPHWPL	HASEGGHGPHWPLPPF	Q75GX9
GGHGPHWPL	HASEGGHGPHWPLPPFG	Q75GX9
GGHGPHWPL	HASEGGHGPHWPLPPFGE	Q75GX9
GGHGPHWPL	HASEGGHGPHWPLPPFGES	Q75GX9
GGHGPHWPL	HASEGGHGPHWPLPPFGESS	Q75GX9
GGHGPHWPL	HASEGGHGPHWPLPPFGESSR	Q75GX9
GGHGPHWPL	HASEGGHGPHWPLPPFGESSRGPF	Q75GX9
GGHGPHWPL	HASEGGHGPHWPLPPFGESSRGPFN	Q75GX9
GGHGPHWPL	HASEGGHGPHWPLPPFGESSRGPFNIL	Q75GX9
GGHGPHWPL	HASEGGHGPHWPLPPFGESSRGPFNILEQRPR	Q75GX9
GGHGPHWPL	RHASEGGHGPHWPLPPF	Q75GX9
GGHGPHWPL	RHASEGGHGPHWPLPPFGE	Q75GX9
GGHGPHWPL	RHASEGGHGPHWPLPPFGES	Q75GX9
GGHGPHWPL	RHASEGGHGPHWPLPPFGESSR	Q75GX9
GGHGPHWPL	RHASEGGHGPHWPLPPFGESSRGPF	Q75GX9
GGHGPHWPL	SEGGHGPHWPLPPFGESSRGPF	Q75GX9
ASEGGHGPH	HASEGGHGPH	Q75GX9
ASEGGHGPH	HASEGGHGPHW	Q75GX9
ASEGGHGPH	HASEGGHGPHWP	Q75GX9
ASEGGHGPH	HASEGGHGPHWPL	Q75GX9
ASEGGHGPH	HASEGGHGPHWPLP	Q75GX9
ASEGGHGPH	HASEGGHGPHWPLPPF	Q75GX9
ASEGGHGPH	HASEGGHGPHWPLPPFG	Q75GX9
ASEGGHGPH	HASEGGHGPHWPLPPFGE	Q75GX9
ASEGGHGPH	HASEGGHGPHWPLPPFGES	Q75GX9
ASEGGHGPH	HASEGGHGPHWPLPPFGESS	Q75GX9
ASEGGHGPH	HASEGGHGPHWPLPPFGESSR	Q75GX9
ASEGGHGPH	HASEGGHGPHWPLPPFGESSRGPF	Q75GX9
ASEGGHGPH	HASEGGHGPHWPLPPFGESSRGPFN	Q75GX9
ASEGGHGPH	HASEGGHGPHWPLPPFGESSRGPFNIL	Q75GX9
ASEGGHGPH	HASEGGHGPHWPLPPFGESSRGPFNILEQRPR	Q75GX9
ASEGGHGPH	RHASEGGHGPH	Q75GX9
ASEGGHGPH	RHASEGGHGPHW	Q75GX9
ASEGGHGPH	RHASEGGHGPHWP	Q75GX9
ASEGGHGPH	RHASEGGHGPHWPLPPF	Q75GX9
ASEGGHGPH	RHASEGGHGPHWPLPPFGE	Q75GX9
ASEGGHGPH	RHASEGGHGPHWPLPPFGES	Q75GX9
ASEGGHGPH	RHASEGGHGPHWPLPPFGESSR	Q75GX9
ASEGGHGPH	RHASEGGHGPHWPLPPFGESSRGPF	Q75GX9
GPHWPLPPF	HASEGGHGPHWPLPPF	Q75GX9
GPHWPLPPF	HASEGGHGPHWPLPPFG	Q75GX9
GPHWPLPPF	HASEGGHGPHWPLPPFGE	Q75GX9
GPHWPLPPF	HASEGGHGPHWPLPPFGES	Q75GX9
GPHWPLPPF	HASEGGHGPHWPLPPFGESS	Q75GX9
GPHWPLPPF	HASEGGHGPHWPLPPFGESSR	Q75GX9
GPHWPLPPF	HASEGGHGPHWPLPPFGESSRGPF	Q75GX9
GPHWPLPPF	HASEGGHGPHWPLPPFGESSRGPFN	Q75GX9
GPHWPLPPF	HASEGGHGPHWPLPPFGESSRGPFNIL	Q75GX9
GPHWPLPPF	HASEGGHGPHWPLPPFGESSRGPFNILEQRPR	Q75GX9
GPHWPLPPF	RHASEGGHGPHWPLPPF	Q75GX9
GPHWPLPPF	RHASEGGHGPHWPLPPFGE	Q75GX9
GPHWPLPPF	RHASEGGHGPHWPLPPFGES	Q75GX9
GPHWPLPPF	RHASEGGHGPHWPLPPFGESSR	Q75GX9
GPHWPLPPF	RHASEGGHGPHWPLPPFGESSRGPF	Q75GX9
GPHWPLPPF	SEGGHGPHWPLPPFGESSRGPF	Q75GX9
GHGPHWPLP	HASEGGHGPHWPLP	Q75GX9
GHGPHWPLP	HASEGGHGPHWPLPPF	Q75GX9
GHGPHWPLP	HASEGGHGPHWPLPPFG	Q75GX9
GHGPHWPLP	HASEGGHGPHWPLPPFGE	Q75GX9
GHGPHWPLP	HASEGGHGPHWPLPPFGES	Q75GX9
GHGPHWPLP	HASEGGHGPHWPLPPFGESS	Q75GX9
GHGPHWPLP	HASEGGHGPHWPLPPFGESSR	Q75GX9
GHGPHWPLP	HASEGGHGPHWPLPPFGESSRGPF	Q75GX9
GHGPHWPLP	HASEGGHGPHWPLPPFGESSRGPFN	Q75GX9
GHGPHWPLP	HASEGGHGPHWPLPPFGESSRGPFNIL	Q75GX9
GHGPHWPLP	HASEGGHGPHWPLPPFGESSRGPFNILEQRPR	Q75GX9
GHGPHWPLP	RHASEGGHGPHWPLPPF	Q75GX9
GHGPHWPLP	RHASEGGHGPHWPLPPFGE	Q75GX9
GHGPHWPLP	RHASEGGHGPHWPLPPFGES	Q75GX9
GHGPHWPLP	RHASEGGHGPHWPLPPFGESSR	Q75GX9
GHGPHWPLP	RHASEGGHGPHWPLPPFGESSRGPF	Q75GX9
GHGPHWPLP	SEGGHGPHWPLPPFGESSRGPF	Q75GX9

## Sheet: Common_9
		# hydrophobic residues
0 GPHWPLPPF		8		0 GPHWPLPPF		8
1 ASEGGHGPH		5		2 HGPHWPLPP		7
2 HGPHWPLPP		7		9 GHGPHWPLP		7
3 SEGGHGPHW		5		10 FVVPSGHPI		7
4 EGGHGPHWP		6		11 GGHGPHWPL		7
5 VVPSGHPIV		7		5 VVPSGHPIV		7
6 RHASEGGHG		4		4 EGGHGPHWP		6
7 FHDLAEHDI		4		1 ASEGGHGPH		5
8 HASEGGHGP		5		8 HASEGGHGP		5
9 GHGPHWPLP		7		3 SEGGHGPHW		5
10 FVVPSGHPI		7		6 RHASEGGHG		4
11 GGHGPHWPL		7		7 FHDLAEHDI		4
12 SFHDLAEHD		3		12 SFHDLAEHD		3
